# Supplementary material for: Efficient Double Fragmentation ChIP-seq Provides Nucleotide Resolution Protein-DNA Binding Profiles
Source: PLoS One. 2010 Nov 30;5(11):e15092. doi: 10.1371/journal.pone.0015092 (PMC2994895; doi:10.1371/journal.pone.0015092)
Supplement: Table S1 — List of peak coordinates and ranks for TCF4, TBP, and H3K4me3 ChIP-seq experiments and Tcf4 up- and down-regulated genes. (XLS) [file pone.0015092.s001.xls]

## Sheet: TCF4_PEAKS
#rank	chr	start	end
1	chr4	3807170	3809486
2	chr17	60984851	60989013
3	chr8	8183155	8183888
4	chr1	24524340	24526143
5	chr1	202728461	202730399
6	chr12	74639381	74640903
7	chr4	109312782	109315305
8	chr5	37701230	37702806
9	chr2	171278546	171280862
10	chr21	17794999	17796257
11	chr17	23148363	23150746
12	chr7	156151683	156152791
13	chr19	7622798	7623492
14	chr1	153307654	153310319
15	chr6	155691097	155692472
16	chr1	22900850	22902486
17	chr22	27729905	27732212
18	chr17	67920602	67922094
19	chr12	108617654	108618971
20	chr22	27648687	27650554
21	chr16	84125953	84127421
22	chr6	109331436	109333730
23	chr8	37671701	37673610
24	chr6	14729687	14731202
25	chr7	137731376	137732349
26	chr4	37957141	37958401
27	chr3	185759369	185760731
28	chr1	59123184	59124553
29	chr12	123659008	123660603
30	chr5	127213199	127214322
31	chr1	22460723	22462839
32	chr7	26007565	26008489
33	chr1	27884700	27886396
34	chr1	59616678	59617413
35	chr10	70847323	70848551
36	chr16	49207892	49209521
37	chr9	18845419	18846536
38	chr7	87015592	87016364
39	chr2	234936119	234937407
40	chr12	70120070	70122120
41	chr17	34113230	34114880
42	chr6	999897	1001549
43	chr7	157501652	157503171
44	chr7	92162489	92163660
45	chr10	120172830	120173850
46	chr19	46373435	46374460
47	chr8	61867664	61868508
48	chr14	67831532	67832609
49	chr10	114756195	114758082
50	chr22	45980141	45982407
51	chr1	199209875	199211136
52	chr2	84693410	84694454
53	chr2	17623200	17625285
54	chr3	50183686	50185691
55	chr17	56767806	56769009
56	chr1	234710424	234711444
57	chr4	99887151	99888549
58	chr9	131398711	131400619
59	chr11	82481410	82482227
60	chr13	26428279	26429171
61	chr12	12947760	12948850
62	chr1	148754075	148755127
63	chr11	61031938	61032868
64	chr5	45314792	45315626
65	chr3	135575666	135576970
66	chr13	72562221	72563141
67	chr1	2157948	2159715
68	chr12	46623224	46624369
69	chr11	111254434	111255975
70	chr16	88511628	88512514
71	chr10	75579960	75581045
72	chr11	2188587	2189444
73	chr17	15795849	15796981
74	chr2	121408737	121411155
75	chr10	46494815	46496441
76	chr13	33491711	33492924
77	chr5	39252698	39254365
78	chr16	76888281	76889116
79	chr5	73912384	73914195
80	chr14	98495598	98497135
81	chr7	101074645	101075384
82	chr11	2180216	2182986
83	chr16	45511537	45512577
84	chr1	22879171	22880353
85	chr6	84625291	84626250
86	chr4	124619172	124619932
87	chr16	88218593	88219817
88	chr8	37574770	37576212
89	chr2	84774711	84775628
90	chr7	16995932	16996642
91	chr19	40188349	40189567
92	chr13	48843788	48844734
93	chr2	172902693	172903644
94	chr10	104409991	104411891
95	chr3	31393490	31394226
96	chr22	27755754	27757826
97	chr12	91937824	91939146
98	chr16	87988926	87989830
99	chr17	53823364	53824955
100	chr5	123652925	123653938
101	chr15	50648113	50649015
102	chr17	61014727	61015951
103	chr3	173853428	173854156
104	chr15	67671080	67672027
105	chr11	93908850	93910083
106	chr3	153171830	153172993
107	chr1	109209476	109210388
108	chr19	11738370	11739188
109	chr17	67139938	67140814
110	chr1	154257086	154257875
111	chr16	49058870	49060584
112	chr9	113921206	113922610
113	chr5	1368395	1369688
114	chr7	13918769	13919783
115	chr22	27637948	27638733
116	chr5	67211242	67212691
117	chr2	234720658	234721568
118	chr10	76830782	76833663
119	chr2	11414739	11415796
120	chr7	20791769	20793833
121	chr10	114239975	114240857
122	chr6	126319342	126320445
123	chr1	10919681	10920733
124	chr4	152464773	152465772
125	chr2	221542234	221543065
126	chr1	56773942	56774872
127	chr1	145483281	145484172
128	chr1	59437641	59438964
129	chr5	124390550	124391637
130	chr11	64090292	64091019
131	chr16	86432843	86435085
132	chr11	69164486	69165620
133	chr3	46595177	46596117
134	chr9	125177601	125178880
135	chr12	32002785	32003825
136	chr2	111591593	111592808
137	chr19	56084365	56085324
138	chr14	104628186	104630349
139	chr6	2459675	2460880
140	chr3	142533565	142535317
141	chr6	44075744	44076629
142	chr20	51850480	51851569
143	chr2	158797215	158797837
144	chr13	113592897	113595213
145	chr1	228904460	228906055
146	chr8	145587061	145587756
147	chr11	13029850	13031107
148	chr5	79513108	79513942
149	chr1	243487895	243488881
150	chr9	109855569	109856403
151	chr1	59794819	59795734
152	chr20	55220761	55221782
153	chr16	67464993	67465829
154	chr13	27676145	27676649
155	chr4	1006007	1007378
156	chr11	69161409	69163206
157	chr12	50730482	50731752
158	chr6	138577741	138578662
159	chr5	121842385	121843126
160	chr1	95622256	95623590
161	chr16	66095904	66096886
162	chr7	92112612	92113468
163	chr17	76653350	76655229
164	chr16	79474104	79475345
165	chr7	150385924	150387283
166	chr10	129671018	129672277
167	chr5	128740844	128741807
168	chr7	87059222	87060138
169	chr5	654079	654933
170	chr5	133477324	133479772
171	chr7	92301741	92303552
172	chr11	85144945	85145924
173	chr5	133211692	133212629
174	chr22	41008953	41010572
175	chr17	56798687	56799816
176	chr12	14251844	14252884
177	chr3	11635259	11636122
178	chr3	138965339	138966597
179	chr17	19591942	19592931
180	chr3	115965537	115966197
181	chr17	37889846	37890425
182	chr6	149243875	149245046
183	chr1	16342517	16343971
184	chr1	234701055	234702355
185	chr14	103112557	103113220
186	chr5	139115146	139117270
187	chr14	103742029	103743112
188	chr3	178824642	178825520
189	chr4	74537610	74538343
190	chr1	199527116	199528622
191	chr20	18472495	18473381
192	chr6	151050082	151051151
193	chr17	44012253	44013826
194	chr2	195903304	195904261
195	chr4	80433997	80434781
196	chr12	61545863	61546862
197	chr20	2243529	2244676
198	chr9	6887381	6888436
199	chr3	186727698	186728483
200	chr2	43275034	43276178
201	chr3	152838886	152840357
202	chr17	53293026	53294024
203	chr17	34860757	34861400
204	chr12	15863886	15864668
205	chr5	73658335	73659460
206	chr17	52131574	52132501
207	chr3	66613763	66614837
208	chr10	114268731	114269543
209	chr11	67623244	67624051
210	chr22	28427687	28428817
211	chr16	54214011	54215036
212	chr19	11710399	11711158
213	chr7	75497130	75498069
214	chr20	49810784	49811509
215	chr1	202883219	202884355
216	chr1	152229137	152230301
217	chr1	3226405	3227563
218	chr8	143418537	143420067
219	chr9	97526173	97527592
220	chr4	55907189	55907834
221	chr7	139577669	139578602
222	chr3	20336653	20337422
223	chr22	41829848	41830498
224	chr11	47126710	47127828
225	chr5	19916562	19917403
226	chr10	101369500	101370809
227	chr2	43242075	43244536
228	chr7	139575481	139576669
229	chr22	41029206	41030891
230	chr6	144117726	144118814
231	chr3	41018182	41019129
232	chr1	201896965	201897774
233	chr19	53752984	53753818
234	chr14	64234724	64235738
235	chr22	41025499	41027467
236	chr5	96472811	96474020
237	chr17	75596832	75597537
238	chr3	184466480	184467262
239	chr10	71871510	71872648
240	chr22	27643699	27645027
241	chr12	100525720	100527195
242	chr9	139463306	139465491
243	chr14	70920488	70921236
244	chr14	88576420	88577632
245	chr11	104578332	104579284
246	chr14	22099526	22100778
247	chr4	120731589	120732529
248	chr18	50915821	50916738
249	chr2	162592201	162592894
250	chr10	71943373	71945192
251	chr8	37570963	37571972
252	chr17	35510408	35511163
253	chr9	4730187	4731113
254	chr17	77875029	77876960
255	chr21	39215535	39216294
256	chr5	134704109	134705170
257	chr2	197663626	197664423
258	chr2	16470236	16471261
259	chr2	240843843	240844695
260	chr6	90275145	90276528
261	chr13	30304555	30305370
262	chr18	19564625	19565645
263	chr6	137363844	137365058
264	chr14	80004518	80005205
265	chr7	47563351	47565011
266	chr6	76290686	76291424
267	chr17	72006788	72007523
268	chr9	6580330	6581451
269	chr7	5424367	5425436
270	chr11	58548805	58549709
271	chr1	224733644	224734412
272	chr12	2517194	2517953
273	chr16	49138498	49140287
274	chr11	127940871	127941644
275	chr12	129304487	129305747
276	chr3	31304821	31305659
277	chr2	85549218	85549964
278	chr11	2190551	2191828
279	chr19	19573784	19574715
280	chr8	27372445	27373779
281	chr22	41639379	41640225
282	chr20	20946061	20947188
283	chr9	91480550	91481504
284	chr2	219653718	219655251
285	chr1	154693402	154694354
286	chr9	109517958	109520083
287	chr17	35926332	35927224
288	chr5	139603484	139604065
289	chr8	128328428	128329382
290	chr3	142569580	142570329
291	chr6	10531303	10532590
292	chr11	129556265	129557285
293	chr3	58136037	58136810
294	chr14	68316178	68317378
295	chr11	101975251	101976344
296	chr1	243063506	243064087
297	chr4	8153370	8154510
298	chr12	27885260	27886206
299	chr15	60139556	60140488
300	chr2	15316118	15317440
301	chr20	7947894	7949127
302	chr1	16361019	16361983
303	chr11	119576179	119577094
304	chr19	46461379	46462188
305	chr16	27192447	27193187
306	chr2	62385595	62386535
307	chr14	55382190	55382992
308	chr21	32676105	32676871
309	chr8	99679204	99680299
310	chr17	70544154	70544825
311	chr1	165836830	165838442
312	chr20	60438394	60439443
313	chr17	71119261	71120479
314	chr10	114143748	114144783
315	chr1	223482974	223483680
316	chr17	43390155	43391140
317	chr2	172807728	172808469
318	chr10	34542243	34542850
319	chr18	3655592	3656315
320	chr22	44859985	44862045
321	chr7	4637534	4638388
322	chr6	12116442	12117273
323	chr10	18445978	18446642
324	chr1	181324431	181325298
325	chr1	51522316	51523256
326	chr9	127001466	127001976
327	chr8	40031170	40031879
328	chr5	133434376	133436437
329	chrX	50530113	50531087
330	chr14	100059642	100060561
331	chr9	19191927	19192841
332	chrX	23735266	23735948
333	chr18	27233175	27234160
334	chr5	118822441	118823141
335	chr19	53549557	53550090
336	chr16	80047825	80049327
337	chr16	957763	959097
338	chr12	40918135	40919463
339	chr1	15351358	15352374
340	chr2	27504923	27506382
341	chr2	26843110	26844117
342	chr8	1752197	1754232
343	chr21	45757353	45758428
344	chr1	47560882	47562388
345	chr12	21863453	21864348
346	chr4	159863667	159864548
347	chr12	22459829	22460710
348	chr3	111857863	111858575
349	chr3	102775203	102775875
350	chr11	73265118	73266293
351	chr7	83489359	83490636
352	chr2	78497063	78498087
353	chr8	128482162	128483024
354	chr11	105970580	105971260
355	chr4	4908798	4910935
356	chr18	54015087	54016915
357	chr1	153367055	153368605
358	chr7	130330669	130331474
359	chr9	98669334	98670100
360	chr7	97418807	97419130
361	chr17	71204802	71205897
362	chr8	122430091	122430800
363	chr8	128863823	128864526
364	chr22	47798692	47799915
365	chr16	67039536	67040645
366	chr17	6890138	6891848
367	chr9	74738785	74739683
368	chr6	90064524	90066094
369	chr9	109859492	109860721
370	chr17	7125408	7126344
371	chr10	102940636	102941435
372	chr6	148072079	148073155
373	chr1	233180669	233181568
374	chr17	72724778	72725615
375	chr1	19629126	19630414
376	chr6	24715507	24715975
377	chr21	16016688	16017434
378	chr9	92565487	92566405
379	chr2	153212255	153213398
380	chr1	170686616	170687333
381	chr21	44448165	44449018
382	chr11	19930058	19930909
383	chr2	173473653	173474462
384	chr5	79700847	79701619
385	chr17	4326210	4326946
386	chr8	128099761	128100581
387	chr7	152277461	152278264
388	chr5	114998071	114998612
389	chr11	67821954	67823111
390	chr8	100920346	100921509
391	chr1	234389029	234390044
392	chr2	192051897	192052838
393	chr1	22944826	22945819
394	chr19	13818140	13818957
395	chr1	167039639	167040280
396	chr2	227191475	227192476
397	chr19	46371756	46372435
398	chr2	172913743	172914482
399	chr2	156903964	156904659
400	chr4	98745929	98746600
401	chr12	15620040	15621051
402	chrX	106871190	106872167
403	chr18	46528572	46529387
404	chr18	44318979	44319532
405	chr12	94860550	94861756
406	chr5	90612009	90612822
407	chr2	108948362	108949361
408	chr9	18811414	18812280
409	chr2	158053497	158054173
410	chr11	2440839	2441993
411	chr3	135687216	135688219
412	chr11	119097934	119098922
413	chr5	110811284	110811954
414	chr15	47923463	47924857
415	chr11	75556532	75557700
416	chr20	56989307	56989902
417	chr2	47420418	47421438
418	chr4	16947218	16948199
419	chr2	235581611	235582440
420	chr19	45483131	45483860
421	chr2	11402267	11403408
422	chr4	1012639	1014198
423	chr6	80230054	80230979
424	chr13	107670345	107670944
425	chr14	103776473	103777061
426	chrX	40223175	40224394
427	chr3	105808251	105808959
428	chr17	39014467	39015163
429	chr19	51263217	51264379
430	chr16	67995240	67996321
431	chr11	59230564	59231475
432	chr11	10637206	10638343
433	chr17	60827993	60828713
434	chr15	95754999	95755713
435	chr9	78260666	78261437
436	chr12	51621940	51622941
437	chr15	68607540	68608503
438	chr20	61607658	61608360
439	chr4	35968454	35969607
440	chrX	39719555	39720121
441	chr2	218990601	218991000
442	chr9	100050414	100051497
443	chr1	231569489	231570041
444	chr10	114699880	114701647
445	chr8	142478185	142479236
446	chr8	128411427	128412370
447	chr7	104371158	104371903
448	chr19	979458	980115
449	chr17	75576255	75577587
450	chr10	21499039	21499933
451	chr14	75358050	75359172
452	chr7	34041825	34042861
453	chr17	68867606	68868430
454	chr17	53784514	53785683
455	chr22	31446727	31447657
456	chr7	47476570	47478190
457	chr6	34324114	34325020
458	chr17	50738341	50739142
459	chr12	12447299	12448511
460	chr4	109594376	109595568
461	chr17	44009641	44010346
462	chr6	16619989	16620663
463	chr9	111108906	111109880
464	chr7	139673395	139674286
465	chr16	19460715	19461458
466	chr2	85834173	85836283
467	chr5	175220713	175221969
468	chr2	43543514	43544233
469	chr3	50272511	50273503
470	chr5	81718341	81719568
471	chr14	43943147	43944244
472	chr7	99443772	99444593
473	chr6	147921657	147922369
474	chr17	35478712	35480141
475	chr9	85425224	85426196
476	chr2	42213441	42214302
477	chr19	1997739	1998968
478	chr11	129017121	129017828
479	chr19	12302054	12302659
480	chr10	71933371	71933950
481	chr8	129636177	129636953
482	chr17	73659067	73659846
483	chr4	24910158	24911404
484	chr4	95592588	95593703
485	chr7	149705932	149707961
486	chr10	102119916	102120693
487	chr7	7183139	7183727
488	chr9	125674847	125675372
489	chr11	119670265	119671425
490	chr21	44124238	44125078
491	chr2	42144939	42145682
492	chr21	32757653	32758709
493	chr6	143208424	143209424
494	chr9	110381859	110382646
495	chr9	113775988	113776743
496	chr16	81243070	81244093
497	chr15	78935926	78936916
498	chr15	67861962	67862871
499	chr12	113721716	113722393
500	chr2	199268872	199269463
501	chr8	8577056	8577616
502	chr15	83660343	83661044
503	chr17	44662565	44663911
504	chr19	12997996	12999023
505	chr17	15493686	15494717
506	chr2	27445683	27447004
507	chr18	10716476	10717684
508	chr4	11116049	11117172
509	chr17	61177131	61178208
510	chr1	110393220	110394228
511	chr8	38763166	38764511
512	chr1	205208871	205209546
513	chr2	74920865	74921306
514	chr10	24817455	24818194
515	chr3	196242649	196243330
516	chr12	101816525	101817545
517	chr11	45900223	45900846
518	chr20	17650270	17651220
519	chr3	61399388	61400262
520	chr5	154006798	154007515
521	chr3	5002951	5004094
522	chr11	2243857	2244806
523	chrX	15015709	15016376
524	chr11	43658387	43658899
525	chr22	27646632	27647756
526	chr11	35213804	35214792
527	chr4	135137050	135137881
528	chr17	66836868	66837646
529	chr9	85441692	85442841
530	chr11	134238095	134238888
531	chr1	59220612	59221334
532	chr5	452447	453438
533	chr6	166296894	166297849
534	chr22	36528689	36529453
535	chr2	122283441	122284204
536	chr19	23624406	23625081
537	chr3	81115575	81116101
538	chr17	52727417	52728884
539	chr6	135629600	135630604
540	chr12	52004855	52006206
541	chr9	38037646	38038319
542	chr10	76724267	76724936
543	chr9	24584127	24584824
544	chr2	196035326	196035864
545	chr8	94964174	94965329
546	chr13	40347805	40348490
547	chr5	160015254	160015705
548	chr16	66856762	66857434
549	chr6	151031034	151031599
550	chr4	87640662	87641145
551	chr6	17462790	17463383
552	chr15	40125870	40126967
553	chr16	65954489	65955303
554	chr1	45542058	45543020
555	chr19	16059943	16060891
556	chr10	97310441	97311317
557	chr12	27323844	27325152
558	chr3	108885952	108886915
559	chr6	165424628	165425464
560	chr17	39006302	39007135
561	chr6	1624586	1625321
562	chr14	66032623	66033298
563	chrX	90250247	90250943
564	chr7	75524600	75525610
565	chr3	189226581	189227578
566	chr2	170050131	170051010
567	chr10	101785843	101786665
568	chr3	149801202	149801989
569	chr3	14895444	14896222
570	chr5	6866167	6866864
571	chr16	67663646	67664307
572	chr12	51897275	51899192
573	chr7	57425988	57426989
574	chr7	155549710	155551284
575	chr3	61521232	61522596
576	chr22	41043095	41043996
577	chr3	156311365	156312086
578	chr7	80387039	80387728
579	chr13	43778498	43779293
580	chr5	73750163	73750926
581	chr6	30041604	30042329
582	chr4	72151626	72152440
583	chr2	233247241	233247976
584	chr8	11748667	11749382
585	chr2	66415142	66415795
586	chr2	27254022	27254650
587	chr12	51606083	51606648
588	chr9	110246852	110248114
589	chr3	4774545	4775666
590	chr7	5429850	5430846
591	chr6	36141100	36141719
592	chr3	57411226	57412100
593	chr7	155450291	155451095
594	chr20	704145	704809
595	chr16	67313388	67313963
596	chr2	169107683	169108317
597	chr6	168290316	168291309
598	chr20	5570819	5571680
599	chr13	43830796	43831457
600	chr2	38683422	38684487
601	chr17	17377960	17378660
602	chr20	29755942	29756635
603	chr5	10209976	10210965
604	chr9	129190343	129191329
605	chr9	106866488	106867288
606	chr7	17105415	17106126
607	chr10	89250282	89250774
608	chr4	162348815	162349730
609	chr2	197426218	197427064
610	chr7	104731662	104732529
611	chr3	184470363	184471127
612	chr20	3942555	3943231
613	chr8	13033437	13034443
614	chr6	151072840	151073560
615	chr11	72582756	72583707
616	chr3	184362420	184363335
617	chr11	128690955	128691867
618	chr15	37473087	37474186
619	chr17	60942075	60943053
620	chr11	95992801	95993721
621	chr16	83925978	83926885
622	chr16	49111551	49112386
623	chr1	200311454	200312270
624	chr16	84235888	84236931
625	chr6	37247589	37248309
626	chr1	220883948	220884639
627	chr8	122806964	122807954
628	chr11	107212326	107213244
629	chr17	76953871	76954669
630	chr11	47333399	47334074
631	chr5	167661468	167662547
632	chr9	38384453	38385286
633	chr17	43276364	43277112
634	chr16	86320457	86321073
635	chr3	37958381	37958963
636	chr15	87248788	87249362
637	chr17	50865440	50866368
638	chr1	211812774	211814027
639	chr15	58378664	58379388
640	chr6	135216039	135216997
641	chr12	116027783	116028529
642	chr3	12426636	12427219
643	chr19	18607552	18608644
644	chr2	120152064	120153082
645	chr2	196020091	196020801
646	chr7	23340576	23341112
647	chr3	187303574	187304813
648	chr22	31137591	31138834
649	chr19	12304763	12305955
650	chr17	57596897	57597928
651	chr7	150754336	150755357
652	chr2	233636275	233637153
653	chr12	61571699	61572548
654	chr12	24177339	24178167
655	chr12	50079963	50080737
656	chr14	68101199	68101953
657	chr3	109958788	109959481
658	chr3	64494186	64494867
659	chr1	232801925	232803411
660	chr2	131218485	131219404
661	chr4	7026726	7027454
662	chr20	48905751	48906378
663	chr2	169309491	169310016
664	chr1	233309028	233310127
665	chr2	236651549	236652278
666	chr21	44955316	44955866
667	chr12	51741080	51742570
668	chr7	120725719	120726532
669	chr5	172048598	172049367
670	chr2	205620423	205621002
671	chr19	1055817	1057691
672	chr4	6389508	6390646
673	chr8	103887480	103888381
674	chr17	33260531	33261138
675	chr2	121037240	121038632
676	chr1	154945787	154946651
677	chr20	19058632	19059460
678	chr9	112009023	112010817
679	chr16	86331606	86332833
680	chr4	75563109	75564143
681	chr10	63381854	63382675
682	chr19	56999669	57000469
683	chr14	104794649	104795340
684	chr4	57304329	57305437
685	chr3	73653476	73654363
686	chr4	141073921	141074651
687	chr4	158071784	158072417
688	chrX	29350023	29350630
689	chr9	125444690	125445200
690	chr2	68297087	68297516
691	chr3	30772514	30773320
692	chr2	20259281	20260072
693	chr19	56170792	56171398
694	chr1	233200726	233201304
695	chr11	108800705	108801248
696	chr19	51077696	51078701
697	chr9	4810093	4810826
698	chr6	159431386	159432489
699	chr5	127321915	127322782
700	chr16	11758948	11759675
701	chr15	64122464	64123154
702	chr15	91248200	91248826
703	chr14	98355299	98356131
704	chr10	131857427	131858194
705	chr2	46818231	46818983
706	chr6	15871933	15872581
707	chr9	126376856	126377453
708	chr5	157137638	157138230
709	chr10	76834701	76835293
710	chr8	107192615	107193178
711	chr20	45383516	45384043
712	chr3	110256846	110257662
713	chr12	110538204	110538866
714	chr8	100715453	100716077
715	chr3	129618135	129618901
716	chr1	92065005	92066347
717	chr4	41631759	41632708
718	chr10	80488872	80489415
719	chr17	9077046	9078303
720	chr2	105786729	105787850
721	chr10	111752689	111753585
722	chr3	30244113	30244783
723	chr16	28829300	28829768
724	chr12	113658749	113659212
725	chr7	17108834	17109643
726	chr14	61073836	61074551
727	chr1	15338744	15339371
728	chr2	205997209	205997800
729	chr5	6826482	6827017
730	chr11	17186399	17187724
731	chr2	86636840	86637810
732	chr4	130387319	130388070
733	chr11	67826413	67827047
734	chr3	14307415	14308000
735	chr3	184664876	184665378
736	chr5	146530365	146530797
737	chr11	119114710	119115861
738	chr22	34098043	34099044
739	chr1	237442669	237443341
740	chr8	134510377	134511034
741	chr15	49948510	49948985
742	chr17	53809306	53810557
743	chr12	110209339	110210436
744	chr10	119115082	119115565
745	chr7	151251240	151252215
746	chr7	13023150	13024041
747	chr3	189386139	189386571
748	chr11	62404915	62406170
749	chr13	32583263	32584435
750	chr19	49808375	49809353
751	chr2	113340229	113340939
752	chr5	95273040	95273615
753	chr4	161216453	161216814
754	chr19	23861858	23862703
755	chr2	210582630	210583387
756	chr20	54563279	54564020
757	chr7	158264014	158265399
758	chr14	34830791	34831840
759	chr19	6187772	6188504
760	chr12	50119341	50120012
761	chr8	126736916	126737543
762	chr3	195160753	195161375
763	chr17	48081354	48081912
764	chr4	75405054	75405519
765	chr3	10978774	10979767
766	chr7	69569632	69570481
767	chr10	77480727	77481598
768	chr17	60709971	60710833
769	chr14	91967339	91968193
770	chr6	1213549	1214006
771	chr13	72639124	72639982
772	chr10	63523270	63524082
773	chr17	53130368	53131231
774	chr2	71307710	71308374
775	chr7	72675010	72676011
776	chr2	238434015	238434971
777	chr12	15624271	15625092
778	chr11	12823668	12824434
779	chr12	66604971	66605728
780	chr22	32323493	32324233
781	chr2	202641929	202642647
782	chr3	8503422	8504026
783	chr3	14901782	14902333
784	chr3	128343372	128343895
785	chr12	12916339	12917420
786	chr2	2629409	2630100
787	chr17	52993370	52994494
788	chr16	86452436	86453406
789	chr6	35239991	35240619
790	chr19	54763091	54763716
791	chr9	36409778	36410341
792	chr20	35012371	35013624
793	chr17	38995523	38996486
794	chr12	51592848	51593687
795	chr17	35042001	35042785
796	chr17	66931778	66932542
797	chr7	80351702	80352291
798	chr7	47582095	47583048
799	chrX	19956416	19957068
800	chr14	98367398	98367974
801	chr8	33292961	33293520
802	chr7	26446411	26447551
803	chr7	116237626	116238634
804	chr17	61210212	61211066
805	chr16	8789818	8790567
806	chr7	51260463	51261152
807	chr11	61110768	61111425
808	chr12	56913867	56914472
809	chr6	7408926	7409483
810	chr5	124867525	124867952
811	chr12	13582325	13583295
812	chr22	29804887	29805742
813	chr8	8812402	8813181
814	chr2	188073807	188074486
815	chr1	209781977	209782645
816	chr6	74286408	74287904
817	chr17	10321349	10322400
818	chr15	29477804	29478682
819	chr7	55586091	55586941
820	chr5	82629429	82630165
821	chr15	89203660	89205889
822	chr7	130332087	130333053
823	chr2	223091498	223092290
824	chr5	35273540	35274222
825	chr20	1020151	1020830
826	chr12	80060948	80061428
827	chr22	27609153	27610989
828	chr3	158330418	158331384
829	chr3	171798184	171799095
830	chr14	55339680	55340837
831	chr10	104181754	104182626
832	chr2	65112110	65112906
833	chr16	66053085	66053749
834	chr8	22265879	22266484
835	chr7	6083269	6083813
836	chr22	35231162	35231569
837	chr17	53796726	53798359
838	chr12	115561606	115562813
839	chr11	120168008	120168999
840	chr4	109623927	109624689
841	chr13	96375876	96376627
842	chr3	39825197	39825813
843	chr2	182383653	182384255
844	chr11	96367077	96367664
845	chr5	10813125	10813657
846	chr22	45042058	45042544
847	chr13	23559369	23560465
848	chr11	47077051	47077986
849	chr6	31813664	31814570
850	chr13	22265579	22266451
851	chr9	94968485	94969336
852	chr7	143874535	143875333
853	chr18	61677112	61677841
854	chr19	2292882	2293449
855	chr7	84169140	84169691
856	chr20	55555552	55556089
857	chr2	16374702	16375809
858	chr10	63454037	63454711
859	chr11	35119552	35120201
860	chr18	53524263	53524781
861	chr11	75575252	75575985
862	chr12	26567780	26568335
863	chr18	58029446	58029974
864	chr6	31789817	31790309
865	chr1	40345807	40346218
866	chr17	60860214	60861301
867	chr17	17744563	17745529
868	chr18	3607894	3608688
869	chr3	87684651	87685353
870	chr2	65497501	65498188
871	chr2	8666877	8667553
872	chr2	158192717	158194130
873	chr1	209818921	209819951
874	chr20	47746777	47747655
875	chr22	46652644	46653267
876	chr8	29143865	29144480
877	chr20	58349438	58350032
878	chr20	35578575	35579118
879	chr15	46409394	46410171
880	chr6	168273985	168274753
881	chr12	114428847	114429613
882	chr11	130113005	130113756
883	chr9	29895948	29896469
884	chr18	10067902	10068847
885	chr17	77569510	77570359
886	chr7	30465807	30466585
887	chr3	34199749	34200517
888	chr17	17261853	17262587
889	chr19	10422655	10423376
890	chr5	171982130	171982766
891	chr12	20062473	20063045
892	chr9	113429670	113430220
893	chr2	40248705	40249215
894	chr10	13419782	13420283
895	chr2	195439648	195440136
896	chr9	86143588	86143967
897	chr21	15434537	15435623
898	chr13	72871222	72872044
899	chr4	95322000	95322528
900	chr3	17746877	17747362
901	chr17	53439304	53440324
902	chr17	54586647	54587664
903	chr8	130930242	130931252
904	chr6	143027824	143028689
905	chr13	32588238	32588968
906	chr6	49114278	49114985
907	chr1	165398815	165399489
908	chr10	32006791	32007443
909	chr19	23797454	23798096
910	chr1	225069372	225070001
911	chr14	75367516	75368045
912	chr2	39548370	39548895
913	chr3	30600045	30600943
914	chr9	109895765	109896659
915	chr1	149504329	149505132
916	chrX	100026323	100027043
917	chr17	44263006	44263633
918	chr8	126729309	126730110
919	chr10	3518585	3519279
920	chr21	36435668	36436361
921	chr1	191784698	191785248
922	chr6	45509057	45510072
923	chr11	73853924	73854707
924	chr17	28493622	28494396
925	chr7	101527489	101528254
926	chr4	124489856	124490442
927	chr2	45381526	45382682
928	chr16	21431071	21432054
929	chr10	11684885	11685599
930	chr22	37965539	37966228
931	chr3	28151376	28152016
932	chr1	93860276	93860708
933	chr3	198582889	198583854
934	chr8	128651490	128652453
935	chr13	49311052	49311743
936	chr1	170117091	170117699
937	chr3	130858149	130858743
938	chr6	169434611	169435172
939	chr16	83025773	83026301
940	chr13	40536367	40537819
941	chr7	127247404	127248373
942	chr8	131116247	131117026
943	chr17	39436977	39437674
944	chr6	168159278	168159931
945	chr8	111056789	111057406
946	chr6	13656682	13657266
947	chr20	6619499	6619973
948	chr1	16033361	16034545
949	chr8	96250085	96251122
950	chr10	11767412	11768304
951	chr11	57716195	57716881
952	chr20	6022637	6023309
953	chr2	202021460	202022129
954	chr8	126725626	126726268
955	chr12	13783817	13784444
956	chr1	1049849	1051349
957	chr2	8735582	8736800
958	chr15	42274375	42275444
959	chr1	229421577	229422531
960	chr14	31798552	31799266
961	chr1	201755131	201755578
962	chr22	47990288	47991297
963	chr10	93658556	93659452
964	chr12	88460872	88461725
965	chr4	187843004	187843766
966	chr10	23394322	23395003
967	chr6	9085443	9086103
968	chr11	61647505	61648076
969	chr1	203501913	203502230
970	chr14	24356341	24357672
971	chr3	14614506	14615644
972	chr2	108954558	108955678
973	chr12	114396479	114397383
974	chr20	55334839	55335682
975	chr5	75803855	75804625
976	chr13	79707493	79708256
977	chr8	128300168	128300930
978	chr8	30029400	30030126
979	chr6	3354813	3355538
980	chr20	13023468	13024178
981	chr3	59535769	59536419
982	chr1	212524728	212525329
983	chr6	114070403	114071514
984	chr1	230824620	230825527
985	chr6	168445047	168445825
986	chr11	111246915	111247691
987	chr1	227266599	227267307
988	chr17	68088223	68088892
989	chr2	234330107	234330715
990	chr11	2665550	2666130
991	chr7	33135017	33135909
992	chr8	144750290	144751026
993	chr16	83920377	83921023
994	chr8	8768784	8769421
995	chr19	1027942	1028505
996	chr16	28399438	28399977
997	chr6	169141412	169141950
998	chr13	43753708	43754220
999	chr17	44032803	44034400
1000	chr5	167688427	167689404
1001	chr5	32017299	32018124
1002	chr2	1257632	1258201
1003	chr21	42061866	42062271
1004	chr11	27851464	27852402
1005	chr2	205102434	205103361
1006	chr1	43904508	43905317
1007	chr6	46865357	46866153
1008	chr1	245016339	245017111
1009	chr15	88360830	88361596
1010	chr12	50641553	50642316
1011	chr3	9766438	9767174
1012	chr5	56633776	56634458
1013	chr4	37880076	37880723
1014	chr2	219232317	219232939
1015	chr2	65150825	65151401
1016	chr2	55234307	55234883
1017	chr2	16444978	16445510
1018	chr10	65058400	65059734
1019	chr8	22555317	22556606
1020	chr6	2786994	2787772
1021	chr13	20425488	20426192
1022	chr1	233025624	233026305
1023	chr21	29408963	29409586
1024	chr1	3366396	3367296
1025	chr1	223271876	223272732
1026	chr19	56038757	56039604
1027	chr21	16055634	16056446
1028	chr14	63264323	63265064
1029	chr7	156388743	156389475
1030	chr19	12372889	12373568
1031	chr20	48438645	48440388
1032	chr11	68775778	68776883
1033	chr9	139465876	139466857
1034	chr13	23795540	23796295
1035	chr17	60973764	60974428
1036	chr12	30643788	30644449
1037	chrX	31127694	31128332
1038	chr5	66600094	66600630
1039	chr20	9169683	9171052
1040	chr17	74534153	74535201
1041	chr9	130360468	130361294
1042	chr8	110684117	110684928
1043	chr7	138296115	138296891
1044	chr11	85940412	85941116
1045	chr16	67323419	67324088
1046	chr8	107490045	107490702
1047	chr1	24008707	24009356
1048	chr17	9939277	9939682
1049	chr3	20065598	20066516
1050	chr9	73546652	73547536
1051	chr4	30399688	30400321
1052	chr11	110735808	110736678
1053	chr19	51057321	51058095
1054	chr12	12077463	12078140
1055	chr6	143599097	143599698
1056	chr1	244234171	244234750
1057	chr18	13212732	13213285
1058	chrX	41567575	41568066
1059	chr1	150233067	150233485
1060	chr10	34806205	34806589
1061	chr14	100854429	100854791
1062	chr6	144107407	144108857
1063	chr2	70167981	70169234
1064	chr6	160501130	160501891
1065	chr15	88127587	88128337
1066	chr6	106996680	106997369
1067	chr1	226393901	226394513
1068	chr2	37999290	37999856
1069	chr5	141233903	141234453
1070	chr12	66090583	66091508
1071	chr16	67987574	67988467
1072	chr4	154650274	154651157
1073	chr6	149214482	149215300
1074	chr5	1158680	1159334
1075	chr10	110471482	110472089
1076	chr6	7864984	7865559
1077	chr7	73527976	73528510
1078	chr9	115976775	115977230
1079	chr11	128389008	128389702
1080	chr3	8981270	8981942
1081	chr12	16482758	16483366
1082	chr5	92607748	92608290
1083	chr10	80498315	80498841
1084	chrX	2401120	2401498
1085	chr16	14400530	14401711
1086	chr10	98335603	98336393
1087	chr8	37201477	37202243
1088	chr11	12030949	12031627
1089	chr5	148911256	148911909
1090	chr4	159135272	159135843
1091	chr13	44325608	44326164
1092	chr12	94599089	94599597
1093	chr4	120440923	120441419
1094	chr2	173803988	173804482
1095	chr17	77519156	77519381
1096	chr21	28368489	28369730
1097	chr8	29264293	29265220
1098	chr1	203554072	203554960
1099	chr1	93842453	93843190
1100	chr16	83780228	83780856
1101	chr2	27992114	27992701
1102	chr12	115486318	115486854
1103	chr2	11400188	11400716
1104	chr1	36496892	36497414
1105	chr16	8988760	8989183
1106	chr10	63266012	63267789
1107	chr8	64114311	64115304
1108	chrX	120351556	120352272
1109	chr7	98018765	98019389
1110	chr15	42667974	42668527
1111	chr20	55176200	55177197
1112	chr16	4908636	4909350
1113	chr1	158059736	158060389
1114	chr10	76711552	76712135
1115	chr17	1059505	1060053
1116	chr7	15839108	15839553
1117	chr6	117942408	117942848
1118	chr13	74857495	74858368
1119	chr6	34832748	34833378
1120	chr19	50912551	50913164
1121	chr19	52108927	52109511
1122	chr11	128658066	128658603
1123	chrX	9469974	9470487
1124	chr7	926343	927548
1125	chr4	3643038	3644094
1126	chr9	130980252	130981158
1127	chr4	75811985	75812815
1128	chr16	83282342	83283153
1129	chr10	26677937	26678707
1130	chr12	13778866	13779635
1131	chr9	7444265	7445031
1132	chr6	11201549	11202300
1133	chr14	20158893	20159473
1134	chr12	56202177	56202737
1135	chr1	180356449	180356994
1136	chr16	11793834	11794318
1137	chr11	44501630	44502087
1138	chr17	22897024	22897431
1139	chr8	22471539	22472830
1140	chr14	76399654	76400521
1141	chr8	126354567	126355406
1142	chr12	41163771	41164514
1143	chr2	16231961	16232676
1144	chr1	167070048	167070762
1145	chr6	151864284	151864995
1146	chr14	31483309	31483953
1147	chr20	5442625	5443266
1148	chr15	67193504	67194114
1149	chr14	54843328	54843909
1150	chr18	53615256	53615833
1151	chr7	102569518	102570083
1152	chr5	57007815	57008343
1153	chr17	22886539	22887060
1154	chr16	9161352	9161868
1155	chr5	43244438	43244944
1156	chr10	101352572	101353047
1157	chr17	77887656	77888120
1158	chr13	98764991	98765453
1159	chr7	17467856	17468921
1160	chr20	60614468	60615331
1161	chr19	18351715	18352521
1162	chr16	11134634	11135382
1163	chr7	128296203	128296946
1164	chr10	90178151	90178766
1165	chr17	10460470	10460995
1166	chr12	109735432	109735823
1167	chr17	78009359	78010586
1168	chr16	56614124	56614902
1169	chr4	40243307	40244084
1170	chr12	61716315	61716875
1171	chr2	24984747	24985279
1172	chr9	522451	523529
1173	chr4	39735353	39736207
1174	chr4	6944800	6945614
1175	chr17	23850303	23850933
1176	chr6	84228809	84229359
1177	chr19	52061543	52062865
1178	chr12	3182299	3183156
1179	chr1	243386916	243387638
1180	chr6	16877378	16878090
1181	chr2	150747324	150747985
1182	chr8	37335955	37336608
1183	chr7	15761873	15762409
1184	chr2	33369827	33370355
1185	chr2	223369590	223370109
1186	chr11	76977684	76979314
1187	chr3	120495115	120496232
1188	chr17	50332383	50333293
1189	chrX	100070446	100071324
1190	chr3	48030001	48030701
1191	chr7	133266074	133266718
1192	chr19	43843554	43844153
1193	chr9	737376	737944
1194	chr11	7600379	7600879
1195	chr4	76861615	76862070
1196	chr5	79322040	79322972
1197	chr6	12636986	12637891
1198	chr17	1861316	1862156
1199	chr16	9309621	9310450
1200	chr1	199251254	199252050
1201	chr7	7414211	7414928
1202	chr9	74282683	74283386
1203	chr2	233621861	233622519
1204	chr6	90984911	90985450
1205	chr13	105053367	105054261
1206	chr6	7493474	7494304
1207	chr2	9245241	9245901
1208	chr2	194001136	194001795
1209	chr3	142142768	142143426
1210	chr8	110669343	110669927
1211	chr12	130854358	130854820
1212	chr1	179339788	179340958
1213	chr3	127488671	127489459
1214	chr8	38918252	38918878
1215	chr16	4914772	4915391
1216	chr4	93623498	93624038
1217	chr4	40547	41534
1218	chrX	47403114	47404038
1219	chr5	72725519	72726408
1220	chr1	20124300	20124969
1221	chr9	84852708	84853326
1222	chr2	26798038	26798561
1223	chr9	20591697	20592192
1224	chr5	180361518	180362007
1225	chr5	103459746	103461445
1226	chr14	68135078	68136058
1227	chr2	241172749	241173697
1228	chr18	69770355	69771285
1229	chr14	64763332	64764213
1230	chr14	102000799	102001397
1231	chr4	40821463	40822036
1232	chr20	43683681	43684204
1233	chr2	235576096	235576617
1234	chr1	93678376	93678798
1235	chr12	102717671	102718592
1236	chr20	49910129	49910717
1237	chr2	150559075	150559620
1238	chr5	149247238	149247780
1239	chr12	70223534	70224054
1240	chr3	31230391	31230868
1241	chr1	45372639	45373112
1242	chr10	71907308	71907773
1243	chrX	23889633	23890032
1244	chr22	44252726	44253115
1245	chr2	169259001	169260132
1246	chr1	223700435	223701278
1247	chr17	60797141	60797946
1248	chr18	10121451	10122244
1249	chr11	125522701	125523476
1250	chr14	63634519	63635291
1251	chr5	10688187	10688952
1252	chr11	34578344	34579103
1253	chr9	20346463	20347190
1254	chr13	71245551	71246248
1255	chr5	114987147	114987818
1256	chr11	119080699	119081370
1257	chr9	96471115	96471770
1258	chr17	66605758	66606345
1259	chr11	86879296	86879860
1260	chr13	109956732	109958178
1261	chr1	15998870	15999831
1262	chr7	155884897	155885853
1263	chr10	54501198	54502128
1264	chr6	829396	830325
1265	chr9	130640187	130641018
1266	chr8	38534251	38535065
1267	chr1	177523584	177524303
1268	chr2	228369056	228369766
1269	chr12	27493168	27493808
1270	chr17	19268683	19269280
1271	chr3	30613521	30614115
1272	chr14	37127147	37128732
1273	chr9	132310546	132311557
1274	chr21	43956080	43957086
1275	chr9	115686707	115687488
1276	chr11	130269050	130269772
1277	chr15	23692311	23692999
1278	chr2	102586623	102587283
1279	chr21	43248879	43249330
1280	chr14	25919582	25920791
1281	chr2	113704752	113705459
1282	chr11	118482700	118483378
1283	chr22	40480921	40481541
1284	chr5	129586107	129586679
1285	chr7	95113401	95113922
1286	chr6	113780006	113781129
1287	chr20	60768015	60769128
1288	chr11	76785781	76786760
1289	chr11	57689300	57690173
1290	chr4	152884151	152884920
1291	chr10	122908463	122909190
1292	chr11	85217020	85217696
1293	chr6	141389321	141389877
1294	chr14	79260986	79261528
1295	chr1	78475846	78476358
1296	chr5	45241195	45241703
1297	chrX	45251064	45251564
1298	chr5	138502339	138502824
1299	chr10	22053306	22054322
1300	chr12	116984426	116985379
1301	chr14	53714154	53715037
1302	chr17	68026476	68027332
1303	chr3	153458944	153459774
1304	chr19	6149968	6150625
1305	chr12	31368158	31368808
1306	chr12	76306456	76307102
1307	chr5	127448939	127449562
1308	chr21	43685171	43685732
1309	chr9	80129981	80130496
1310	chr20	15522890	15523377
1311	chr3	141387931	141388331
1312	chr22	27703094	27704077
1313	chr15	67633524	67634490
1314	chr12	52405671	52406503
1315	chr6	52298641	52299382
1316	chr19	461902	462633
1317	chr9	366017	366648
1318	chr12	26789044	26789669
1319	chr11	109941084	109941610
1320	chr5	173968178	173969290
1321	chr5	97932972	97934082
1322	chr1	40083147	40084084
1323	chr6	6765779	6766710
1324	chr6	79633701	79634603
1325	chr2	226687550	226688426
1326	chr14	34521253	34522075
1327	chr12	108762755	108763539
1328	chr21	39283941	39284722
1329	chr15	72625268	72625985
1330	chr7	130350811	130351495
1331	chr18	58606869	58607496
1332	chr18	45408390	45408969
1333	chr12	48567894	48568450
1334	chr1	10775772	10776262
1335	chr1	74041555	74042033
1336	chr12	26859661	26860105
1337	chr3	142562483	142562892
1338	chr14	88562991	88564655
1339	chr1	203542698	203543883
1340	chr18	3592671	3593766
1341	chr22	45460122	45460978
1342	chr7	87154723	87155537
1343	chr2	105374688	105375457
1344	chr17	77588776	77589496
1345	chr15	49139500	49140198
1346	chr18	43780536	43781226
1347	chr13	42365341	42366010
1348	chr5	149941791	149942459
1349	chr20	57056139	57056800
1350	chr7	4631874	4632526
1351	chr15	61593699	61594316
1352	chr2	26078079	26078629
1353	chr2	7697048	7697547
1354	chr10	102862725	102863220
1355	chr2	120939846	120940941
1356	chr11	77418899	77419755
1357	chr6	122972492	122973172
1358	chr8	129112362	129113039
1359	chr8	121824320	121824943
1360	chr17	1467699	1468290
1361	chrX	18920630	18921218
1362	chr12	31793343	31793924
1363	chr7	47298900	47299461
1364	chr2	196163571	196164131
1365	chr1	65305815	65306320
1366	chr2	239170505	239170953
1367	chr12	103958371	103958779
1368	chrX	153908146	153908452
1369	chr17	77551184	77552398
1370	chr6	2191052	2192093
1371	chr20	29763773	29764686
1372	chr2	32435590	32436473
1373	chr2	37457282	37458078
1374	chr11	61569828	61570620
1375	chr16	84083076	84083755
1376	chr15	76131067	76131734
1377	chr20	19621071	19621678
1378	chr1	18865365	18865967
1379	chr1	209584108	209584683
1380	chr12	48927163	48927721
1381	chr20	52257492	52258040
1382	chr8	60105531	60105999
1383	chr8	126439909	126440375
1384	chr19	3024138	3024529
1385	chr6	26365351	26365680
1386	chr5	132414831	132415614
1387	chr17	60829895	60830649
1388	chr16	49130442	49131077
1389	chr20	62331131	62331761
1390	chr14	88722264	88722885
1391	chr6	166685115	166685722
1392	chr8	37521966	37522570
1393	chr13	47509503	47510086
1394	chr12	12495100	12495679
1395	chr19	53490516	53491088
1396	chr2	222028155	222028721
1397	chr22	45297213	45297738
1398	chr6	25361493	25361955
1399	chr14	74839867	74840250
1400	chr14	53711519	53712419
1401	chr22	23304718	23305492
1402	chr7	98939815	98940540
1403	chr2	134872341	134873049
1404	chr10	37618970	37619440
1405	chr15	65144878	65145325
1406	chr15	72275645	72276069
1407	chr2	101093354	101093715
1408	chr9	136364902	136365782
1409	chr8	35695257	35696128
1410	chr20	44729005	44729839
1411	chr16	87909567	87910331
1412	chr7	139560275	139561027
1413	chr1	88413829	88414562
1414	chr7	27167353	27168076
1415	chr15	42009283	42009990
1416	chr21	15172040	15172697
1417	chr9	138625715	138626340
1418	chr14	23575154	23575700
1419	chr11	94523058	94524342
1420	chr12	50826994	50828113
1421	chr1	160305396	160306211
1422	chr8	128484250	128485047
1423	chr8	28999253	28999911
1424	chr17	3688151	3688738
1425	chr6	168976790	168977345
1426	chr21	37633201	37633677
1427	chr9	126066962	126067432
1428	chr10	82288893	82289345
1429	chr2	65487198	65487607
1430	chr17	63064512	63064915
1431	chr3	172356840	172357242
1432	chr14	68547150	68547498
1433	chr21	44757021	44757957
1434	chr2	224718657	224719569
1435	chr1	233159310	233160157
1436	chr9	33405170	33405951
1437	chr15	69594567	69595295
1438	chr2	111659476	111660119
1439	chr13	75232416	75233049
1440	chr7	117328402	117328993
1441	chr13	84984554	84985094
1442	chr3	45778848	45779374
1443	chr22	23327513	23327931
1444	chr13	24142779	24143786
1445	chr2	179812046	179812722
1446	chr17	4459866	4460538
1447	chr3	62567943	62568496
1448	chr5	127305275	127305781
1449	chr16	68114906	68115386
1450	chr6	21489644	21490122
1451	chr15	60221188	60221647
1452	chr2	152900281	152900581
1453	chr18	3438099	3439194
1454	chr3	135583007	135583786
1455	chr2	1576436	1577205
1456	chr22	28938339	28939087
1457	chr1	163865994	163866730
1458	chr4	175607811	175608522
1459	chr14	90056966	90057672
1460	chr11	128269509	128270203
1461	chr10	115199874	115200450
1462	chr10	52034953	52035522
1463	chr12	115419070	115419612
1464	chr5	40659255	40659792
1465	chr3	7449706	7450233
1466	chr2	186713986	186714513
1467	chr15	40186844	40187363
1468	chrX	41127293	41127793
1469	chr1	204761044	204761539
1470	chr13	95054473	95054926
1471	chr19	703553	704002
1472	chr11	115956048	115956446
1473	chr14	24517991	24519087
1474	chr6	80397295	80398311
1475	chr2	204778026	204778947
1476	chr1	3229651	3230490
1477	chr18	61724649	61725484
1478	chr14	37403806	37404636
1479	chr10	3973227	3973990
1480	chr17	44051639	44052385
1481	chr6	2768236	2768931
1482	chr6	12456728	12457354
1483	chr17	52808039	52808632
1484	chr3	45822555	45823075
1485	chr12	72449443	72449909
1486	chr9	91726010	91726434
1487	chr6	135594335	135594746
1488	chr9	27572657	27573039
1489	chr12	31993028	31993367
1490	chr2	74629846	74630865
1491	chr14	49398101	49399066
1492	chr3	12995204	12996071
1493	chr11	119865565	119866415
1494	chrX	106063193	106063986
1495	chr5	104157177	104157953
1496	chr10	103528507	103529228
1497	chr1	233639082	233639705
1498	chr16	71152025	71152538
1499	chr1	21831248	21831721
1500	chr22	18138028	18138458
1501	chrX	39747303	39748229
1502	chr16	69280741	69281478
1503	chr21	45882241	45882966
1504	chr10	97230529	97231126
1505	chr6	150959037	150959590
1506	chr20	13267602	13268114
1507	chr11	3126033	3127773
1508	chr1	116598825	116600109
1509	chr22	28978237	28979419
1510	chr17	61054383	61055402
1511	chr5	170778393	170779395
1512	chr9	116686621	116687373
1513	chr15	39582847	39583537
1514	chr19	10859973	10860653
1515	chr1	178465935	178466613
1516	chr5	9606444	9607109
1517	chr5	60663101	60663739
1518	chr2	27828838	27829431
1519	chr12	81933916	81934453
1520	chr10	25273707	25274240
1521	chr5	81688204	81689312
1522	chr8	29261792	29262861
1523	chr2	42940428	42941250
1524	chr12	40861216	40861987
1525	chr1	183821283	183821917
1526	chr2	200832573	200833180
1527	chr14	20562561	20563154
1528	chr5	606992	607572
1529	chr11	77479180	77479718
1530	chr5	134626769	134627305
1531	chr11	43652671	43653077
1532	chr4	30700603	30700978
1533	chr5	97881162	97881529
1534	chr4	188090280	188091428
1535	chr18	57878766	57879911
1536	chr3	45790072	45791144
1537	chr1	154942640	154943643
1538	chr17	67846645	67847544
1539	chr12	6348706	6349578
1540	chr12	26803445	26804154
1541	chr11	34581381	34582053
1542	chr19	50802260	50802914
1543	chr2	46053892	46054522
1544	chr11	33155559	33156159
1545	chr10	104407932	104408518
1546	chr5	80094834	80095414
1547	chr11	119901631	119902199
1548	chr15	60146191	60146757
1549	chr19	54756247	54756741
1550	chr17	71537118	71537604
1551	chr16	47023702	47024109
1552	chr19	48815044	48815444
1553	chr6	127385107	127385484
1554	chr5	73962752	73964198
1555	chr3	71195847	71197100
1556	chr1	232926096	232927290
1557	chr18	54607218	54608370
1558	chr2	198088063	198089012
1559	chr12	116020497	116021363
1560	chr15	21362249	21363041
1561	chr1	22224549	22225325
1562	chr15	39080966	39081652
1563	chr3	62879292	62879947
1564	chr14	30851847	30852435
1565	chr10	32434735	32435308
1566	chr4	139339957	139340490
1567	chr15	54032003	54032517
1568	chr8	19295032	19295479
1569	chr3	39927359	39928307
1570	chr21	39244449	39245356
1571	chr11	101827387	101828257
1572	chr12	14036413	14037217
1573	chr7	129375933	129376710
1574	chr12	115450163	115450815
1575	chr6	119596224	119596874
1576	chr2	43267406	43268031
1577	chr18	72955129	72955745
1578	chr3	50329531	50330121
1579	chr18	27075776	27076334
1580	chr7	73578014	73578560
1581	chr1	224880787	224881281
1582	chr5	113776410	113776872
1583	chr1	8546607	8546982
1584	chr1	23218198	23218548
1585	chr6	158808822	158810260
1586	chr19	14045562	14046880
1587	chr1	16372052	16373066
1588	chr2	158696264	158697129
1589	chr6	168516144	168516959
1590	chr12	27654487	27655272
1591	chr12	51649848	51650569
1592	chr14	64475003	64475715
1593	chr13	26013943	26014555
1594	chr7	75265935	75266477
1595	chr11	101828800	101829338
1596	chr5	90281119	90281631
1597	chr11	694746	695235
1598	chr3	66775182	66775641
1599	chr3	10220565	10220936
1600	chr2	165499727	165500003
1601	chr13	109036878	109037745
1602	chr2	159689375	159690240
1603	chr1	12452444	12453208
1604	chr5	138331280	138332042
1605	chr1	109558319	109559041
1606	chr6	88564960	88565644
1607	chr10	123763981	123764642
1608	chr17	69465073	69465686
1609	chr14	92255980	92256549
1610	chr2	96479020	96479584
1611	chr10	50297026	50297556
1612	chr11	47105356	47105858
1613	chrX	54851947	54852396
1614	chr14	95731687	95732132
1615	chr7	55805972	55806354
1616	chr19	48635123	48635465
1617	chr5	138640081	138640415
1618	chr6	20738813	20739798
1619	chr17	67684358	67685214
1620	chr16	51087511	51088332
1621	chr8	17738121	17738806
1622	chr11	128374350	128375019
1623	chr4	48301253	48301883
1624	chr1	153213396	153214024
1625	chr12	51115989	51116586
1626	chr2	201437468	201438036
1627	chr14	70253402	70253885
1628	chr7	57427223	57427701
1629	chr3	151545495	151545930
1630	chr19	7344694	7345077
1631	chr7	138087868	138088243
1632	chr18	44728591	44729891
1633	chr3	169291799	169292908
1634	chr9	108723095	108724047
1635	chr18	45957572	45958394
1636	chr22	35161441	35162209
1637	chr14	64377668	64378399
1638	chr10	21621649	21622321
1639	chrX	23055527	23056193
1640	chr8	101640786	101641428
1641	chr1	229141204	229141846
1642	chr7	120822692	120823217
1643	chr11	85582187	85582673
1644	chr6	147347935	147348346
1645	chr6	148670292	148670664
1646	chr2	62952223	62952569
1647	chr13	27437937	27439646
1648	chr12	49444551	49445555
1649	chr7	44612662	44613650
1650	chr18	45747456	45748372
1651	chr7	117000149	117000892
1652	chr1	116015429	116016120
1653	chr8	110674763	110675440
1654	chrX	117841548	117842193
1655	chr6	168739968	168740534
1656	chr12	64617120	64617654
1657	chr12	94020832	94021352
1658	chr5	73747367	73747756
1659	chr12	95030532	95030907
1660	chr4	8777630	8778520
1661	chr18	71053167	71053947
1662	chr18	69101804	69102450
1663	chr9	33121417	33121984
1664	chr17	50719228	50719774
1665	chr19	59059326	59059858
1666	chr9	131359421	131359920
1667	chr9	93563001	93563420
1668	chr10	86273239	86273579
1669	chr14	99678006	99678936
1670	chr6	1534379	1535171
1671	chr17	69950289	69951041
1672	chr14	103718854	103719595
1673	chr16	82634247	82634982
1674	chr15	56850022	56850755
1675	chr11	45821307	45821991
1676	chr1	173405064	173405711
1677	chr17	42354932	42355560
1678	chr17	32816516	32817078
1679	chr1	57861182	57861703
1680	chr1	14990600	14991104
1681	chr5	38650050	38650481
1682	chr7	73505991	73506414
1683	chr2	158625697	158626104
1684	chr6	26368141	26368540
1685	chr12	13050810	13051168
1686	chr14	23367070	23367419
1687	chrX	46063962	46065171
1688	chr5	145573095	145573941
1689	chr9	92999372	93000178
1690	chr4	38091466	38092243
1691	chr17	76985556	76986305
1692	chr19	52385224	52385887
1693	chr17	31063949	31064563
1694	chr2	173014846	173015455
1695	chr13	98422815	98423415
1696	chr4	10842662	10843258
1697	chr2	199888272	199888848
1698	chr18	16908918	16909489
1699	chr9	32991441	32992008
1700	chr6	128867106	128867667
1701	chr3	194031400	194031940
1702	chr1	19853435	19853975
1703	chr13	108398677	108399203
1704	chr17	35890386	35890911
1705	chr6	149627449	149627867
1706	chr1	109708988	109709356
1707	chr2	38261217	38262949
1708	chr16	56858533	56859383
1709	chr19	4590673	4591496
1710	chr17	75402717	75403526
1711	chr12	131345981	131346764
1712	chr19	23851256	23852023
1713	chr12	6208529	6209269
1714	chr7	23474107	23474844
1715	chr16	30270683	30271406
1716	chr2	38621912	38622611
1717	chr11	74922743	74923438
1718	chr9	77955775	77956441
1719	chr9	73932339	73932986
1720	chr21	44165693	44166312
1721	chr10	45375559	45376161
1722	chr19	17046971	17047561
1723	chr19	8179393	8179982
1724	chr10	32087877	32088466
1725	chr22	45548341	45548901
1726	chr1	68411559	68412102
1727	chr2	77911798	77912315
1728	chr11	34178056	34178543
1729	chr19	19110191	19110672
1730	chr5	87709583	87710061
1731	chr5	16671320	16671796
1732	chr12	67109063	67109532
1733	chr11	103058112	103058561
1734	chr5	127298452	127298865
1735	chr21	32727197	32727604
1736	chr1	158207390	158207763
1737	chr17	15198418	15198783
1738	chr8	116750216	116750546
1739	chr10	91394824	91395771
1740	chr6	159113840	159114679
1741	chr10	5179363	5180198
1742	chr17	1118084	1118804
1743	chr4	37811037	37811730
1744	chr8	22232260	22232901
1745	chr16	2967184	2967810
1746	chr9	94540445	94541070
1747	chr10	12262407	12262986
1748	chr7	113670321	113670875
1749	chr9	123089335	123089861
1750	chr11	93501225	93501747
1751	chr9	125084759	125085256
1752	chr12	106267010	106267473
1753	chr2	45123826	45124285
1754	chr2	149930996	149931393
1755	chr3	149825765	149826142
1756	chr12	123888905	123889281
1757	chr17	78303106	78303457
1758	chr10	76927795	76928948
1759	chr10	4883888	4884708
1760	chr1	100598884	100599686
1761	chr12	20874520	20875321
1762	chr5	98136468	98137255
1763	chr17	78440297	78441084
1764	chr5	116540894	116541614
1765	chr11	43388405	43389120
1766	chr18	47850537	47851223
1767	chr15	60563016	60563695
1768	chr7	91995735	91996398
1769	chr1	93684999	93685661
1770	chr2	227267010	227267598
1771	chr11	34473903	34474476
1772	chr11	66406724	66407186
1773	chr4	87839584	87839990
1774	chr20	3133166	3133556
1775	chr1	25366332	25367945
1776	chr11	101487475	101488390
1777	chr3	131172713	131173561
1778	chr12	66114977	66115795
1779	chr3	173950575	173951384
1780	chr10	125650345	125651142
1781	chr3	14469188	14469905
1782	chr4	154717610	154718323
1783	chr7	57429467	57430154
1784	chr2	101549429	101550105
1785	chr17	39005208	39005834
1786	chr2	174912950	174913572
1787	chr17	17530042	17530628
1788	chr3	195143629	195144203
1789	chr17	23311352	23311925
1790	chr12	111848431	111848984
1791	chr19	2928154	2928685
1792	chr10	104391844	104392341
1793	chr12	73663975	73664471
1794	chr12	115615420	115615903
1795	chr12	88143708	88144161
1796	chr7	20204393	20204832
1797	chr1	188833046	188833457
1798	chr11	46497546	46497944
1799	chr4	147078905	147079779
1800	chr2	134614242	134615103
1801	chr17	61149987	61150704
1802	chr9	129630212	129630912
1803	chr5	37406488	37407170
1804	chr20	29658380	29659047
1805	chr15	47609400	47610041
1806	chr18	17874384	17874985
1807	chr12	76898462	76899057
1808	chr11	121526510	121527061
1809	chr20	9240820	9241291
1810	chr10	123685198	123685608
1811	chr3	127716641	127716996
1812	chr5	115888425	115889547
1813	chr6	35807726	35808627
1814	chr1	149114888	149115730
1815	chr11	125679229	125680068
1816	chr2	46072710	46073474
1817	chr17	23307957	23308710
1818	chr21	45650147	45650877
1819	chr10	65141720	65142427
1820	chr21	39206849	39207487
1821	chr21	30143714	30144338
1822	chr1	87012695	87013301
1823	chr17	7138658	7139248
1824	chr5	133541088	133541659
1825	chr12	129136744	129137285
1826	chr6	21463060	21463569
1827	chr14	79088775	79089241
1828	chr11	12780713	12781159
1829	chr14	79107515	79107929
1830	chr11	99821089	99821490
1831	chr12	120721839	120722771
1832	chr16	67498871	67499655
1833	chrX	95825882	95826628
1834	chr19	1737824	1738520
1835	chr9	137320534	137321215
1836	chr22	22567187	22567859
1837	chr17	53830840	53831504
1838	chr6	151176682	151177316
1839	chr7	73531305	73531938
1840	chr5	127008840	127009440
1841	chr2	28472838	28473431
1842	chr10	3809151	3809741
1843	chr19	12412696	12413265
1844	chr15	78695358	78695895
1845	chr6	7007677	7008193
1846	chrX	9945910	9946376
1847	chr5	135784054	135784504
1848	chr7	100574020	100574364
1849	chr1	1600095	1600400
1850	chr19	4923148	4924266
1851	chr4	77080286	77081283
1852	chr4	84289974	84290963
1853	chr3	14388091	14388869
1854	chr7	13914710	13915435
1855	chr5	177691047	177691764
1856	chr11	47089323	47090006
1857	chr2	238256498	238257134
1858	chr20	29659857	29660471
1859	chr10	122813219	122813773
1860	chr1	50731959	50732478
1861	chr10	105553588	105554078
1862	chr17	4365557	4366043
1863	chr6	49966600	49967085
1864	chr15	87432174	87432609
1865	chr1	85288985	85289396
1866	chr7	7737812	7738194
1867	chr2	191221429	191221755
1868	chr11	2245284	2246673
1869	chr17	21044203	21045495
1870	chr1	24520424	24521692
1871	chr1	64744191	64745180
1872	chr14	76559406	76560346
1873	chr12	91960056	91960906
1874	chr5	149949399	149950186
1875	chr4	53926385	53927160
1876	chr7	139099973	139100724
1877	chr6	3335828	3336485
1878	chr5	72553645	72554299
1879	chr20	15790777	15791425
1880	chr4	40840194	40840828
1881	chr14	69584374	69584991
1882	chr9	126217262	126217876
1883	chr3	126532746	126533359
1884	chr4	182695017	182695618
1885	chr1	54802499	54803088
1886	chr5	39473125	39473700
1887	chr3	140500936	140501507
1888	chr6	76297480	76298039
1889	chr1	168178154	168178685
1890	chr5	16403822	16404349
1891	chr2	54985410	54985905
1892	chrX	129126938	129127976
1893	chr1	219981587	219982525
1894	chr6	106965732	106966664
1895	chr18	72336364	72337280
1896	chr5	150977491	150978317
1897	chr5	16774167	16774897
1898	chr3	170834973	170835694
1899	chr2	191818782	191819481
1900	chr1	39421883	39422554
1901	chr14	75012739	75013406
1902	chr5	43139963	43140614
1903	chr2	36641972	36642614
1904	chr2	46059631	46060264
1905	chr8	101317487	101318109
1906	chr19	59175894	59176484
1907	chr16	15578663	15579249
1908	chr3	79471445	79471988
1909	chr11	128266942	128267481
1910	chr1	10240543	10241036
1911	chr13	105267256	105267742
1912	chr6	141351447	141351918
1913	chr5	58890870	58891284
1914	chr10	17733009	17733422
1915	chr12	115014994	115015367
1916	chr2	109052080	109053154
1917	chr22	30372203	30373032
1918	chr1	20384312	20385058
1919	chr6	106425934	106426635
1920	chr5	149545738	149546416
1921	chr3	109338578	109339235
1922	chr22	27485840	27486449
1923	chr4	75352922	75353518
1924	chr20	48215996	48216586
1925	chr6	52583680	52584255
1926	chr17	46238412	46238969
1927	chr6	164449947	164450487
1928	chr11	116559792	116560313
1929	chr7	147667105	147667602
1930	chr8	40940808	40941287
1931	chr4	80094271	80094741
1932	chr17	64019683	64020130
1933	chr17	65042697	65043137
1934	chr9	137764649	137764939
1935	chr12	69837922	69838983
1936	chr11	65236014	65236928
1937	chr21	37013272	37014152
1938	chr10	11690044	11690865
1939	chr8	89796735	89797516
1940	chr2	241737402	241738131
1941	chr4	10528089	10528748
1942	chr19	50887155	50887739
1943	chr2	1213648	1214205
1944	chr5	13563653	13564201
1945	chr20	32691105	32691635
1946	chr18	19910179	19910631
1947	chr20	2727405	2727849
1948	chr2	134865646	134866058
1949	chr5	162454445	162454841
1950	chr8	23095691	23096066
1951	chr7	73662631	73662988
1952	chr16	80223967	80224285
1953	chrX	3635698	3635989
1954	chr5	52366092	52367094
1955	chr10	59814549	59815314
1956	chr15	38151609	38152344
1957	chr16	70815472	70816176
1958	chrX	122764817	122765506
1959	chr6	7920169	7920836
1960	chr2	174624655	174625290
1961	chr1	218691305	218691918
1962	chr2	3583725	3584307
1963	chr3	175638887	175639430
1964	chr11	94080079	94080601
1965	chr5	179092056	179092544
1966	chr11	2504684	2505145
1967	chr12	94003634	94004060
1968	chr11	10820846	10821271
1969	chr6	83643600	83643948
1970	chr19	55913527	55913794
1971	chr12	108635686	108635951
1972	chr7	112007180	112008006
1973	chr9	5427386	5428193
1974	chr12	74446484	74447218
1975	chr2	235543648	235544358
1976	chr14	25933411	25934116
1977	chr11	46251774	46252446
1978	chr1	160657558	160658221
1979	chr4	144099728	144100331
1980	chr4	52581115	52581680
1981	chr22	46401786	46402346
1982	chr13	42529769	42530297
1983	chr11	87665262	87665787
1984	chr5	60004381	60004897
1985	chr16	2681626	2682129
1986	chr16	83432925	83433423
1987	chr9	138534339	138534807
1988	chr10	65142916	65143384
1989	chr12	97421790	97422237
1990	chr14	93926750	93927183
1991	chr15	46861135	46861560
1992	chr4	135887808	135888205
1993	chr2	227158189	227158550
1994	chr1	227501441	227501798
1995	chr19	51420698	51421049
1996	chr1	22121695	22122038
1997	chr10	71685576	71685879
1998	chr2	160180159	160181022
1999	chr13	75108356	75109180
[truncated: 8,436 more rows]

## Sheet: TBP_PEAKS
#rank	chr	start	end
1	chr6	26676266	26677883
2	chr1	159677072	159709184
3	chr6	26644557	26646989
4	chr8	96350235	96351856
5	chr19	1333049	1335017
6	chr6	26660078	26665262
7	chr6	27977387	27979551
8	chr1	159635365	159637309
9	chr11	59074266	59076387
10	chr6	26418166	26422526
11	chr1	159759211	159761104
12	chr5	180580777	180583379
13	chr6	26392862	26395118
14	chr1	144106174	144111517
15	chr10	41704858	41706611
16	chr1	202741833	202744100
17	chr6	27763147	27764336
18	chr6	27622203	27624536
19	chr16	3141917	3143258
20	chr6	27747877	27749348
21	chr11	59082684	59085564
22	chr17	7982209	7984458
23	chr15	87678894	87679700
24	chr17	70540422	70543302
25	chr1	247133751	247135540
26	chr16	3146938	3149408
27	chr16	3139954	3141455
28	chr1	151909478	151910968
29	chr14	22467996	22469936
30	chr6	27870745	27872424
31	chr6	27667091	27670210
32	chr6	27760092	27762459
33	chr1	159766213	159768044
34	chr17	8029616	8032130
35	chr6	26434400	26441392
36	chr6	27553609	27555935
37	chr6	26679711	26680939
38	chr16	3170354	3174651
39	chr17	8064658	8068529
40	chr15	43277814	43281487
41	chr11	75623341	75625906
42	chr19	844060	844911
43	chr17	19031441	19032354
44	chr5	180546392	180549944
45	chr16	22215244	22216180
46	chr10	41706868	41713248
47	chr6	27594592	27595822
48	chr19	44594009	44595105
49	chr17	7962569	7965484
50	chr6	28938843	28940802
51	chr15	63947957	63949075
52	chr19	972126	972965
53	chr1	16938930	16940309
54	chr6	27726314	27727645
55	chr17	19033600	19034625
56	chr5	180577415	180578644
57	chr1	17094520	17095837
58	chr17	34562975	34565116
59	chr6	27368952	27372491
60	chr6	29015835	29021509
61	chr14	20219085	20223552
62	chr1	226841392	226850332
63	chr1	226810631	226829983
64	chr6	27578173	27583206
65	chr17	8069979	8072148
66	chr1	16865300	16866664
67	chr15	38672666	38673868
68	chr1	165949738	165952154
69	chr14	20147073	20148635
70	chr12	97420427	97422798
71	chr1	226830206	226838906
72	chr6	28955879	28957638
73	chr11	65871896	65872667
74	chr1	226839151	226841176
75	chr12	54721117	54723467
76	chr6	27252419	27254368
77	chr1	148087547	148091440
78	chr1	159775846	159777135
79	chr1	148078755	148082278
80	chr7	148310891	148313038
81	chr1	159848002	159849565
82	chr6	26430069	26431723
83	chr6	27828715	27830085
84	chr1	144680193	144681338
85	chr6	26628693	26629853
86	chr6	144578859	144579671
87	chr5	180528125	180530001
88	chr6	28883356	28885062
89	chr6	27617304	27618967
90	chr6	28913839	28915612
91	chr17	18905467	18906447
92	chr1	145977215	145978338
93	chr1	44959823	44960555
94	chr14	101852670	101854170
95	chr17	18907649	18908619
96	chr7	148314335	148315802
97	chr5	180532558	180533966
98	chr2	156964563	156966641
99	chr5	140078234	140078995
100	chr16	55890395	55892457
101	chr1	159658248	159658829
102	chr17	18956239	18957122
103	chr12	123977488	123979224
104	chr21	17748736	17749932
105	chr6	26230826	26233842
106	chr17	78045285	78046321
107	chr1	28847111	28848174
108	chr6	27221464	27223792
109	chr6	27658458	27659961
110	chr11	67983962	67984918
111	chr7	148268500	148269870
112	chr10	69761024	69763456
113	chr16	3177578	3184712
114	chr14	34085404	34086259
115	chr6	26640698	26642388
116	chr14	34094850	34095910
117	chr17	44623971	44625750
118	chr6	26702188	26703813
119	chr9	136019176	136019950
120	chr16	22114123	22115074
121	chr12	119213393	119216053
122	chr6	27408501	27411724
123	chr11	62364491	62366276
124	chr12	54869724	54871038
125	chr1	148098779	148100048
126	chr15	65918950	65919977
127	chr2	122004454	122005414
128	chr16	44951976	44968777
129	chr15	23878133	23878825
130	chr1	148070095	148072061
131	chr6	26682914	26685779
132	chr17	63445958	63447336
133	chr6	126142847	126144202
134	chr19	38359151	38360052
135	chr1	148123396	148127058
136	chr17	16282255	16284859
137	chr14	20168227	20171703
138	chr11	59079556	59082478
139	chr12	123971583	123973049
140	chr6	27866909	27868480
141	chr6	28822938	28824247
142	chr19	55292336	55293463
143	chr16	626328	627128
144	chr11	64945042	64947289
145	chr6	27312680	27314732
146	chr1	146272996	146274112
147	chr17	59931767	59934285
148	chr6	27967923	27971460
149	chr12	94953247	94954702
150	chr19	53128897	53129715
151	chr10	22558266	22559212
152	chr6	29056669	29058590
153	chr14	49398079	49399749
154	chr19	4674783	4677177
155	chr19	53113097	53114103
156	chr1	226711519	226713167
157	chr19	55301571	55302628
158	chr16	44946747	44951725
159	chr1	16712539	16714050
160	chr14	49122290	49123536
161	chr14	20150137	20152843
162	chr19	55323144	55324233
163	chr2	91673458	91679145
164	chr19	53118435	53119296
165	chr5	180522488	180524334
166	chr19	55287075	55288115
167	chr19	55295477	55296563
168	chr19	55306933	55308227
169	chr1	16744736	16745650
170	chr17	7968266	7970575
171	chr12	123989568	123991298
172	chr19	55317671	55318663
173	chr6	26323500	26326279
174	chr1	17103511	17104703
175	chr1	172102702	172104269
176	chr6	28804301	28805709
177	chr6	27310651	27311583
178	chr19	55312244	55313327
179	chr19	55298669	55299601
180	chr16	44946099	44946328
181	chr6	27912496	27915121
182	chr17	54064027	54065138
183	chr6	28733325	28735313
184	chrX	18602675	18603229
185	chr15	63383147	63384459
186	chr19	2426911	2427881
187	chr5	180565321	180568065
188	chr6	29026035	29030288
189	chr2	69973349	69975287
190	chr16	2144078	2145752
191	chr16	44985587	44987207
192	chr1	11892243	11892946
193	chr19	53102367	53102996
194	chr17	38800661	38802193
195	chr1	210847713	210849250
196	chr11	51439177	51439650
197	chr14	74814241	74815650
198	chr6	27306141	27307153
199	chr2	88096786	88097754
200	chr12	6922805	6923876
201	chr6	30690710	30694463
202	chr9	19368873	19370587
203	chr22	41740968	41742223
204	chr11	65021240	65023734
205	chr6	28818483	28819554
206	chr1	147490130	147491611
207	chr6	26306342	26308533
208	chr6	28288272	28289460
209	chr16	3165474	3166158
210	chr17	7327407	7329438
211	chr2	100984815	100986070
212	chr6	26427011	26428124
213	chr22	38245227	38247427
214	chr16	44976416	44983231
215	chr17	59576145	59578415
216	chr15	76939445	76940316
217	chr19	53139603	53140445
218	chr16	44989562	44993002
219	chr6	26162926	26165509
220	chr3	170972147	170973570
221	chr14	80755037	80756285
222	chr16	44944322	44945877
223	chr10	41862895	41863856
224	chr17	38793774	38794642
225	chr6	27207156	27209941
226	chr3	45705163	45705973
227	chr10	41853398	41854732
228	chr6	26413483	26414730
229	chr6	26211696	26213263
230	chr6	28865221	28867509
231	chr2	232281091	232282140
232	chr6	52967854	52968742
233	chr11	51443302	51443748
234	chr16	44969375	44971194
235	chr6	27906368	27907736
236	chr6	27899388	27901181
237	chr11	122436605	122439827
238	chr11	51445374	51445795
239	chr6	28749353	28750153
240	chr2	42890931	42891634
241	chr15	63375077	63375713
242	chr1	28704653	28706859
243	chr22	41340669	41341736
244	chr1	146341134	146341658
245	chr3	187983061	187985462
246	chr1	147950521	147951779
247	chr3	39422780	39424217
248	chr6	21701300	21702645
249	chr19	19291980	19292710
250	chr1	35431042	35431979
251	chr4	101089276	101091077
252	chr2	27126559	27128057
253	chr14	19881076	19881939
254	chr2	196229515	196231814
255	chr5	137701044	137702557
256	chr10	41861276	41861996
257	chr11	51441249	51441666
258	chr16	22217028	22217954
259	chr12	119121905	119124056
260	chr22	38044267	38046436
261	chr6	26134468	26136063
262	chr6	58884103	58884469
263	chr1	142478542	142479078
264	chr1	151853654	151856352
265	chr6	27885507	27887321
266	chr6	27651020	27652300
267	chr8	124237811	124239177
268	chr5	180456248	180457237
269	chr8	33489975	33490890
270	chr15	42890600	42891975
271	chr11	59090078	59091081
272	chr6	26312200	26314431
273	chr20	47328235	47329410
274	chrX	153279294	153280945
275	chr4	119418549	119420332
276	chr7	26205548	26207568
277	chr16	3161020	3162742
278	chr5	180461375	180462294
279	chr1	146460479	146461099
280	chr6	27355431	27356792
281	chr6	27681190	27682506
282	chr6	27365700	27366649
283	chr17	7416273	7417826
284	chr6	4373147	4373388
285	chr19	59396066	59397695
286	chr15	39481537	39482867
287	chr6	30564775	30565778
288	chr3	41215828	41216303
289	chr2	38831337	38832423
290	chr11	62378167	62380836
291	chr6	111301950	111303187
292	chr5	151130939	151132794
293	chr2	91670067	91673145
294	chr6	28971063	28972972
295	chr17	34160920	34162654
296	chr4	8596103	8597043
297	chr6	28810929	28811821
298	chr19	17831124	17832868
299	chr8	22157266	22158828
300	chr1	245355922	245357403
301	chr1	149611195	149612068
302	chr1	208613847	208614643
303	chr6	28664503	28665582
304	chr12	12310053	12312909
305	chr8	101802452	101803745
306	chr1	146607580	146608521
307	chr3	4509145	4510570
308	chr1	144093530	144094571
309	chr6	36669373	36670940
310	chr1	89129189	89131471
311	chr6	27883269	27884706
312	chr6	35543836	35544831
313	chr3	52004156	52005269
314	chr17	24070414	24072296
315	chr6	27745965	27746774
316	chr1	143022429	143023039
317	chr1	147561032	147561747
318	chr1	147033365	147034285
319	chr6	27801951	27802800
320	chr2	91685954	91689960
321	chr6	26263539	26267254
322	chr9	129252270	129254039
323	chr11	62176530	62177909
324	chr10	41859837	41860891
325	chr4	152239659	152241277
326	chr7	25129887	25131885
327	chr6	2934491	2936351
328	chr5	140070375	140071475
329	chr1	245400912	245402967
330	chr6	28785901	28786662
331	chr6	10829055	10830834
332	chr1	94085328	94086578
333	chr7	148290797	148291805
334	chr17	71286160	71287946
335	chr12	48421021	48422545
336	chr1	159438260	159439285
337	chr13	110162462	110163887
338	chr10	74121101	74123948
339	chr12	14817870	14818798
340	chr17	38748492	38749006
341	chr1	148049136	148052312
342	chr1	23890201	23891928
343	chr8	103945099	103945801
344	chr11	51447396	51447812
345	chr18	45271972	45273386
346	chr5	111523881	111525450
347	chr6	33044330	33048458
348	chr6	27743196	27745700
349	chr1	143202777	143203292
350	chr6	28618445	28619647
351	chr6	31910066	31911745
352	chr11	62328777	62329969
353	chr10	41729230	41729474
354	chr1	554338	560231
355	chr2	91655088	91655417
356	chr6	27889634	27891693
357	chr6	28878336	28878981
358	chr1	45821549	45822640
359	chr1	147872028	147872822
360	chr6	27237665	27238375
361	chr2	109182142	109182813
362	chr5	16581331	16581915
363	chr16	31098375	31099837
364	chr19	50662808	50664017
365	chr10	41865953	41866490
366	chr1	183327261	183327567
367	chr2	91679400	91682202
368	chr1	45013119	45015146
369	chr7	149019092	149019515
370	chr2	20510109	20510528
371	chr12	91062232	91064091
372	chr3	49033604	49034245
373	chr12	13090270	13090511
374	chr11	10786722	10787823
375	chr6	26139645	26142537
376	chr1	215870487	215871709
377	chr10	41856782	41857866
378	chr1	146871336	146872002
379	chr1	28779624	28782360
380	chr8	43945884	43946757
381	chr13	43907555	43909343
382	chr7	111877220	111878394
383	chr1	59021803	59022822
384	chr11	118470944	118471782
385	chr16	14286806	14287640
386	chr11	129444523	129445165
387	chr6	28550117	28550696
388	chr8	128815544	128819154
389	chr19	55998750	56000221
390	chr1	27353389	27354839
391	chr12	6513502	6514930
392	chr9	132555077	132556232
393	chr17	24644368	24645982
394	chr11	62188566	62190631
395	chr19	54690934	54692794
396	chr1	17060600	17061392
397	chr1	147780631	147781243
398	chr14	72499110	72499776
399	chr6	27167194	27167815
400	chr6	28410927	28412332
401	chr10	74525869	74527025
402	chr1	159664102	159665117
403	chr11	69163896	69165666
404	chr13	44389701	44390677
405	chr20	49007478	49008926
406	chr18	55717727	55718446
407	chr15	67531261	67533408
408	chr3	172069992	172071123
409	chr12	56199710	56200836
410	chr6	28887344	28888276
411	chr6	136651374	136653462
412	chr14	20806831	20807904
413	chr5	178982595	178983662
414	chr10	69193757	69194757
415	chr1	153799046	153800347
416	chr12	14814920	14815582
417	chr12	113605384	113606840
418	chr10	134630561	134631483
419	chr7	25861150	25863038
420	chr6	44322142	44323814
421	chr6	28871331	28872174
422	chr1	234517913	234518875
423	chr7	12693472	12694394
424	chr4	84174680	84175417
425	chr16	18719372	18720879
426	chr6	100122549	100123673
427	chr9	35647307	35648325
428	chr17	19351862	19352674
429	chr19	63589124	63591187
430	chr19	12762437	12763926
431	chr19	51982979	51984121
432	chr13	93999769	94000196
433	chr2	91682476	91685040
434	chr4	39136310	39137802
435	chr5	57790985	57791823
436	chr4	142472960	142473688
437	chr6	27372745	27374406
438	chr2	3600250	3601794
439	chr7	61609321	61610282
440	chr21	31953390	31954088
441	chr17	10634983	10635426
442	chr3	152388502	152388738
443	chr17	40580400	40582256
444	chr8	74367682	74369509
445	chr17	20711583	20712853
446	chr14	31741895	31742552
447	chr10	105117151	105118631
448	chr6	133175353	133178364
449	chr2	217070777	217073030
450	chr20	29655701	29657640
451	chr6	86444407	86445977
452	chr15	39411533	39412933
453	chr16	44988402	44989305
454	chr10	91393566	91394250
455	chr6	33346869	33348897
456	chr19	8291603	8293563
457	chr6	74286187	74288115
458	chr3	130517642	130518437
459	chr3	196664836	196665371
460	chr3	181362308	181362537
461	chr1	23757568	23759121
462	chr14	89932385	89933649
463	chr10	5478124	5479893
464	chr2	232279197	232280838
465	chr7	61611337	61612481
466	chr8	126511536	126512302
467	chr12	52959347	52961914
468	chr11	93113620	93115029
469	chr17	54641694	54642477
470	chr5	137828833	137829185
471	chr9	112058007	112059368
472	chr8	57285823	57288020
473	chr20	36496467	36498135
474	chr17	16224629	16225777
475	chr1	179323981	179324840
476	chr6	139737003	139738859
477	chr11	85633043	85634550
478	chr1	152229165	152230587
479	chr5	180550664	180551612
480	chr1	183333749	183334173
481	chr12	121576652	121578472
482	chr16	1953759	1955240
483	chr2	70328483	70330184
484	chr2	151051398	151052800
485	chr19	12652938	12653890
486	chr16	2672249	2673448
487	chr6	27571490	27571729
488	chr6	28833912	28834578
489	chr1	147564954	147565933
490	chr8	43941489	43943918
491	chr19	54871137	54872640
492	chr6	27628841	27629874
493	chr1	7943553	7944487
494	chr2	130603125	130603921
495	chr1	148818482	148819219
496	chr15	100338689	100338966
497	chr14	20006759	20008302
498	chr6	28801094	28802078
499	chr15	73277607	73278578
500	chr12	108920838	108922291
501	chr8	57148877	57150196
502	chr2	44076141	44077237
503	chr20	5934285	5934898
504	chrX	16699676	16700266
505	chr6	28673022	28673445
506	chr20	32162854	32164592
507	chr6	28718835	28719415
508	chr1	153221906	153223092
509	chr4	140696783	140697506
510	chrMT	4130	4712
511	chr3	34200044	34201880
512	chr17	22644711	22646240
513	chr16	55273395	55274661
514	chr19	2220218	2221260
515	chr6	16236788	16237691
516	chr22	28492771	28493640
517	chr13	72530594	72531461
518	chr16	30364487	30365136
519	chr17	31159931	31161508
520	chr8	145612400	145613593
521	chr5	173125878	173126463
522	chr5	60663340	60664292
523	chr19	54159498	54161384
524	chr19	13123857	13125546
525	chr6	28682357	28683178
526	chr1	155003339	155004099
527	chr6	30795441	30797222
528	chr11	9437923	9439571
529	chr19	12910039	12911512
530	chr17	37098136	37099299
531	chr16	2895248	2895909
532	chr20	56897096	56897723
533	chr8	19214818	19215196
534	chr19	60588455	60591015
535	chr5	62938	64857
536	chr11	10282763	10284130
537	chr6	31902733	31904097
538	chr19	55333734	55334710
539	chr17	72244539	72245449
540	chr9	35593664	35594502
541	chr6	27172840	27173208
542	chr2	161724578	161726254
543	chr6	27756624	27757899
544	chr8	67999399	68000673
545	chr19	53087055	53088266
546	chr8	93248795	93249023
547	chr11	63709109	63710374
548	chr12	47545617	47546477
549	chr1	149404569	149405369
550	chr12	6449800	6450516
551	chr20	29293047	29293458
552	chr16	67333809	67334036
553	chr12	47944761	47946017
554	chrX	67964783	67965838
555	chr2	114363355	114364020
556	chr16	31631783	31632375
557	chr6	165742974	165743202
558	chr19	11060815	11062476
559	chr12	120273890	120275054
560	chr12	46785982	46786864
561	chr19	6481332	6482174
562	chr1	29548725	29549479
563	chrX	21767380	21767935
564	chr19	5640909	5642743
565	chr19	5259665	5260155
566	chr5	180602449	180604615
567	chr11	18372305	18374271
568	chr14	68328757	68330220
569	chr1	16925609	16926844
570	chr17	69711165	69712222
571	chr5	132414692	132415662
572	chr10	89611512	89613664
573	chr4	88146266	88148138
574	chr15	24424422	24426033
575	chr16	55216847	55218051
576	chr10	42597645	42598542
577	chr2	130811033	130811790
578	chr17	7427452	7428620
579	chr1	11890413	11891500
580	chr17	16060826	16061837
581	chr15	42790565	42791336
582	chr14	101622953	101623299
583	chr2	121548922	121549701
584	chr4	120352152	120354098
585	chr7	2359883	2360996
586	chr17	43327567	43328662
587	chr13	50924553	50925440
588	chr12	51584022	51585743
589	chr14	19999471	20000987
590	chr13	26922292	26923766
591	chr1	200245862	200247211
592	chr6	52636860	52637734
593	chr8	142314011	142315059
594	chr9	42809007	42809244
595	chr4	48817916	48821507
596	chr17	35910389	35911817
597	chr19	63604560	63604915
598	chr11	51442779	51443076
599	chr17	22183147	22185053
600	chr1	27688634	27690000
601	chr2	91660838	91661963
602	chr17	5462887	5463773
603	chr3	195886987	195888781
604	chr16	66396924	66398431
605	chr19	5741353	5742705
606	chr2	63669008	63670174
607	chr12	74191111	74192010
608	chr1	93316872	93317759
609	chr2	206732666	206733421
610	chrMT	5523	6194
611	chr16	3185951	3186356
612	chr12	55324753	55326519
613	chr9	130979944	130981604
614	chr7	128481264	128482833
615	chr14	91046079	91046597
616	chr10	41864671	41864903
617	chr21	43172479	43173782
618	chr17	34609487	34610759
619	chr1	8860527	8861561
620	chr1	222368150	222368977
621	chr9	96356530	96357271
622	chr11	51446872	51447148
623	chr12	54796242	54798348
624	chr17	7529986	7531913
625	chr20	33792795	33794382
626	chr6	31616886	31618383
627	chr3	187770137	187771458
628	chr1	216524830	216526092
629	chr18	5131859	5132565
630	chr8	77991047	77991474
631	chr22	36531026	36531319
632	chr15	64583314	64585094
633	chr19	12772576	12774178
634	chr17	71291712	71292647
635	chr17	34271308	34271776
636	chr17	34276472	34280302
637	chr1	45925026	45927048
638	chr9	134808659	134810182
639	chr9	135204670	135205880
640	chr7	98900881	98902002
641	chr14	57776087	57777001
642	chr7	148683507	148684117
643	chr11	134451873	134452440
644	chr20	41519231	41520283
645	chr19	15808658	15809522
646	chr1	147946626	147947224
647	chr1	224563143	224563625
648	chr2	91685274	91685688
649	chr16	69370373	69370653
650	chr1	44968948	44969819
651	chr3	49106357	49107070
652	chr19	1219860	1220499
653	chr1	33296010	33296539
654	chr22	35919680	35920181
655	chr6	30818621	30820986
656	chr6	10522685	10524047
657	chr6	30890884	30891839
658	chr4	57434683	57435572
659	chr12	119456148	119456917
660	chr4	48836126	48836891
661	chr3	50304770	50305207
662	chr10	44794134	44794495
663	chrX	61624824	61629548
664	chr1	45759111	45761263
665	chr1	180839249	180840735
666	chr19	44588788	44589927
667	chr2	66515091	66516204
668	chr5	10302484	10303559
669	chr3	127905254	127905783
670	chr9	85783956	85786371
671	chr9	126460067	126460861
672	chr16	44971624	44972065
673	chr3	180523731	180524051
674	chr8	145986884	145989121
675	chr6	13722457	13724435
676	chr1	168029943	168031799
677	chr4	48797818	48799669
678	chr8	124476895	124478636
679	chr17	30593693	30595236
680	chr6	111910958	111912412
681	chr5	53641816	53642915
682	chr6	28892649	28893691
683	chr5	122875290	122875968
684	chr5	78845980	78846619
685	chr11	64635690	64636206
686	chr15	48434261	48435404
687	chr1	154738982	154740118
688	chr7	16651621	16652689
689	chr19	1498286	1499103
690	chr1	183335475	183336128
691	chr1	109443618	109444991
692	chr17	8226190	8227483
693	chr11	73176077	73177314
694	chr11	66763583	66764763
695	chr7	35806318	35807281
696	chr20	43919262	43920044
697	chrX	61634597	61636670
698	chr2	85618685	85620366
699	chr6	24828463	24830134
700	chr19	54682257	54683873
701	chr5	133540317	133541698
702	chr12	119238899	119240210
703	chr1	16876836	16877842
704	chr2	32994854	32995223
705	chr11	61491368	61492817
706	chr8	75046802	75047901
707	chr1	159390002	159391020
708	chr16	88154060	88154758
709	chr18	0	584
710	chrX	154913134	154913659
711	chr7	40140592	40141038
712	chr2	196744354	196744705
713	chr19	3935313	3937792
714	chr5	81609245	81610518
715	chr3	158360315	158361463
716	chr15	77823862	77824187
717	chr19	53150472	53150796
718	chr15	80611220	80612645
719	chr19	3450850	3452242
720	chr8	109329172	109330560
721	chr12	111330932	111332186
722	chrX	71413016	71414156
723	chr1	159550279	159551409
724	chr9	73715730	73716792
725	chr17	40493803	40494827
726	chr19	60610619	60611557
727	chr8	52522431	52523209
728	chr21	25901444	25901910
729	chr22	28327377	28327820
730	chr8	119192391	119194608
731	chr7	75381738	75383596
732	chr14	38713411	38715056
733	chr1	205392659	205393692
734	chr1	78242306	78243293
735	chr11	30300791	30301622
736	chr3	195932012	195932807
737	chr2	91659735	91660459
738	chr4	111334342	111334915
739	chr13	108874440	108874738
740	chr13	109236800	109237085
741	chr10	70329856	70331216
742	chr9	138741644	138742868
743	chr2	216985095	216986062
744	chr9	69000419	69001220
745	chr20	61966359	61967159
746	chr3	125162463	125162984
747	chr1	121061484	121061755
748	chr17	70661118	70662787
749	chr12	54509566	54511015
750	chr4	79002363	79003662
751	chr5	175748020	175749141
752	chr12	49763236	49764043
753	chr17	67628228	67628967
754	chr1	181075012	181075319
755	chr4	48824741	48827868
756	chr1	243199350	243201589
757	chr3	140545083	140546203
758	chr4	48840325	48841340
759	chr19	747689	748555
760	chr7	2879840	2880678
761	chr12	52131760	52132589
762	chr20	472273	473048
763	chr19	53123615	53124364
764	chr19	1430258	1430800
765	chr19	53144946	53145356
766	chr2	55312577	55314280
767	chr16	68015723	68016594
768	chr19	10166589	10167020
769	chr21	43267696	43267944
770	chr6	114284536	114286933
771	chr1	78216382	78218194
772	chr12	47810534	47812121
773	chr19	50673092	50674370
774	chr1	115101585	115102548
775	chr17	36937656	36938314
776	chr6	31928267	31928912
777	chr7	92699139	92699755
778	chr2	208102905	208103226
779	chr22	40172441	40174751
780	chr7	138675397	138677545
781	chr6	21695568	21697579
782	chr4	48791136	48792456
783	chr4	164634800	164635903
784	chr14	69303209	69304135
785	chr1	245237725	245238438
786	chr5	68664410	68664901
787	chr14	91657410	91659225
788	chr6	27620247	27621833
789	chr3	23933308	23934419
790	chr19	53107723	53108756
791	chr1	146614642	146614882
792	chr5	170746610	170748356
793	chr15	70309880	70311209
794	chr13	20612128	20613289
795	chr19	50600994	50602048
796	chr7	44854277	44855321
797	chr1	143919736	143920683
798	chr9	91409497	91410071
799	chrX	23711058	23711521
800	chr8	43956377	43957969
801	chr5	162796810	162798003
802	chr16	30841240	30842387
803	chr2	74278739	74279847
804	chr16	30666120	30667214
805	chr13	26723302	26724367
806	chr19	54648035	54649096
807	chr6	28723761	28724581
808	chr3	49116771	49117473
809	chr1	168766748	168768397
810	chr1	148305546	148306784
811	chr1	203985640	203986758
812	chr13	27441026	27441947
813	chr4	184602169	184602991
814	chr10	135349805	135350564
815	chr6	27607547	27608234
816	chr8	43950835	43951074
817	chr16	46052680	46052917
818	chr1	148473273	148475898
819	chr16	14633577	14634986
820	chr12	81275842	81276714
821	chr6	27031811	27032320
822	chr19	55328830	55329325
823	chr12	55367131	55369398
824	chr4	174491625	174493608
825	chr15	81005558	81006986
826	chr19	14500806	14502121
827	chr1	154836977	154838257
828	chrX	48742832	48744090
829	chr9	97677161	97678352
830	chr4	48830975	48832147
831	chr10	79463173	79464248
832	chr6	42966029	42967090
833	chr1	1613847	1614747
834	chr3	195336442	195337203
835	chr1	120055798	120056404
836	chr16	68972516	68973029
837	chr6	26407624	26408030
838	chr22	44843490	44845221
839	chr1	121183001	121184698
840	chr4	133484763	133486367
841	chr8	102573208	102574769
842	chr17	34262488	34263996
843	chr1	203357214	203358370
844	chr1	149585668	149586777
845	chr17	72064897	72065812
846	chr4	42353981	42354581
847	chr2	241903395	241903956
848	chr10	41676924	41677443
849	chr11	799603	800084
850	chr14	89918432	89920346
851	chr2	192250957	192252030
852	chr14	51187178	51188210
853	chr12	94391877	94392897
854	chr19	43186489	43187336
855	chr19	50886480	50887287
856	chr19	54885539	54886292
857	chr8	102033322	102033960
858	chr6	28795092	28795690
859	chr17	76939771	76940337
860	chr1	10455088	10455514
861	chr19	47055532	47057792
862	chr1	76023319	76025257
863	chr19	54344098	54345657
864	chr14	102869309	102870748
865	chr1	171950131	171951361
866	chr4	48823127	48824231
867	chr3	185761587	185762582
868	chr1	120413584	120414531
869	chr5	115204713	115205511
870	chr3	40473284	40473962
871	chr7	100021637	100022304
872	chr1	16734286	16734644
873	chr1	247098092	247100365
874	chr6	42954844	42956329
875	chr14	63177589	63179056
876	chr12	74711522	74712687
877	chr8	81104491	81105369
878	chr2	232354166	232355034
879	chr19	54188476	54189146
880	chrX	70502346	70502965
881	chrX	53127868	53128450
882	chr15	36331237	36331711
883	chr17	7064494	7064788
884	chr10	41858495	41858740
885	chr4	48835657	48835890
886	chr6	30136206	30137741
887	chr20	2398395	2399753
888	chr22	22702390	22703543
889	chr10	103567937	103569025
890	chr11	64402256	64403245
891	chr16	44973412	44974364
892	chr1	232575440	232576362
893	chr7	64475912	64476628
894	chr2	191453404	191454108
895	chr9	130982064	130982562
896	chrY	9219274	9219714
897	chr16	4464581	4465003
898	chr19	56091595	56092004
899	chr9	139215049	139215320
900	chr7	72881890	72883605
901	chr1	178117633	178119194
902	chr11	129377442	129378976
903	chr20	17897243	17898726
904	chr17	22180735	22182155
905	chr1	46370300	46371601
906	chr20	44033513	44034808
907	chr2	84985979	84987195
908	chr14	38708805	38709982
909	chr2	175753970	175755098
910	chr17	54091310	54092059
911	chr17	75735167	75735894
912	chr7	5598530	5599242
913	chr1	70592780	70593453
914	chr4	48802693	48803334
915	chr19	6061579	6062027
916	chr10	28071226	28071501
917	chr7	99863664	99865530
918	chr9	33014456	33016169
919	chr1	153544692	153546135
920	chr5	40870426	40871828
921	chr12	51628799	51630169
922	chr2	113119027	113120281
923	chr1	154574429	154575454
924	chr9	126216958	126217943
925	chr1	94116822	94117781
926	chr3	197292907	197293770
927	chr1	87566189	87566842
928	chr12	127874441	127875083
929	chr9	17124902	17125452
930	chr14	56115893	56116353
931	chr4	48843110	48843426
932	chr17	22176721	22179579
933	chr8	97342368	97344718
934	chr17	72178854	72180381
935	chr11	47745559	47746939
936	chr9	35092806	35093858
937	chr22	22459286	22460227
938	chr2	90964390	90965180
939	chr14	63285275	63286044
940	chr2	667299	667917
941	chr2	90978137	90978682
942	chr9	130141982	130142517
943	chr8	67188882	67189117
944	chr1	243063588	243066011
945	chr11	74787407	74789061
946	chr12	45051649	45053229
947	chr17	53438601	53440129
948	chr1	173234383	173235613
949	chr12	6870077	6871232
950	chr2	198007514	198008507
951	chr3	188945492	188946462
952	chr10	32291537	32292449
953	chr5	54639305	54640079
954	chr3	50371906	50372398
955	chr2	88937965	88938344
956	chrX	61610538	61614854
957	chr4	48832614	48835318
958	chr19	40430731	40432696
959	chr20	10362587	10364328
960	chr10	75427621	75429027
961	chr12	123964291	123965502
962	chr16	44974809	44976004
963	chr3	158017265	158018338
964	chr14	88087032	88087901
965	chr13	33625116	33625946
966	chr1	77920587	77921353
967	chr20	34102006	34102692
968	chr5	112224356	112225027
969	chr19	51795512	51796141
970	chrX	118592137	118592751
971	chr8	128667502	128667964
972	chr8	144584043	144584332
973	chr20	48240659	48240909
974	chr7	99553631	99555228
975	chr8	134378036	134379576
976	chr19	53813542	53814852
977	chr14	72594414	72595654
978	chr11	62195442	62196484
979	chr19	63722855	63723471
980	chr4	141513749	141514277
981	chr19	11959258	11959775
982	chr8	82917462	82917770
983	chr16	55522696	55524677
984	chr3	79150078	79151830
985	chr17	40593715	40595384
986	chr1	52116232	52117888
987	chr9	3515749	3517345
988	chr12	31369015	31370517
989	chr13	79812669	79814076
990	chr2	47256630	47258025
991	chr19	13977274	13978665
992	chr7	39954623	39955897
993	chr11	125000478	125001751
994	chr1	233734458	233735600
995	chr11	74950223	74951341
996	chr4	6725706	6726812
997	chr17	55139145	55140223
998	chr20	48032732	48033781
999	chr8	146198951	146199866
1000	chr17	46585283	46586143
1001	chr1	149309273	149310133
1002	chr5	180640428	180641262
1003	chr4	149582779	149583456
1004	chr1	154634538	154635150
1005	chr17	17435671	17436020
1006	chr4	39205343	39205664
1007	chr16	15577024	15579275
1008	chr1	142123741	142125534
1009	chr3	185448766	185450372
1010	chr1	144217978	144219412
1011	chr10	95451785	95453110
1012	chr12	122282940	122284173
1013	chr1	158161350	158162540
1014	chr8	128642586	128643648
1015	chr2	85434641	85435667
1016	chr1	21982269	21983158
1017	chrX	100532331	100533182
1018	chr2	99163577	99164427
1019	chr1	235024585	235025389
1020	chr22	27993855	27994527
1021	chr22	27526594	27527220
1022	chr1	71319021	71319541
1023	chr1	167342055	167342423
1024	chrX	61600764	61607197
1025	chr1	117949748	117951435
1026	chr3	40540863	40542412
1027	chr14	57963555	57965043
1028	chr17	17080641	17081979
1029	chr12	87497522	87498846
1030	chr5	133996111	133997278
1031	chr8	43944380	43945466
1032	chr11	77026323	77027261
1033	chr1	1667137	1668013
1034	chr5	172318778	172319531
1035	chr5	145806727	145807412
1036	chr17	38178674	38179311
1037	chr6	28564576	28565205
1038	chr6	44388576	44389197
1039	chrX	53270929	53271477
1040	chr1	183883131	183883591
1041	chr1	146292090	146292522
1042	chr16	33777326	33777566
1043	chrX	61615064	61624506
1044	chr17	22173455	22175117
1045	chr1	93069539	93071191
1046	chr5	102482783	102484221
1047	chr16	70399957	70401066
1048	chr1	27098963	27099888
1049	chr10	112316600	112317500
1050	chrX	48317462	48318212
1051	chr15	39008279	39008947
1052	chr15	33048919	33049512
1053	chr15	43358497	43359028
1054	chrX	129230405	129230701
1055	chr19	8485682	8485941
1056	chrX	61607518	61609810
1057	chr1	149778595	149780584
1058	chr12	47361622	47362925
1059	chr6	34311815	34312794
1060	chr19	11896290	11897177
1061	chr17	22171882	22172729
1062	chr4	9727715	9728497
1063	chr17	54111656	54112421
1064	chr19	58092160	58092915
1065	chr4	186554865	186555279
1066	chrX	23735636	23736001
1067	chr1	173111051	173111359
1068	chr1	183323236	183323470
1069	chr1	183551752	183553898
1070	chr5	43348209	43349712
1071	chr11	8660249	8661750
1072	chr3	170964833	170966285
1073	chr14	101483743	101484783
1074	chr12	52121279	52122226
1075	chr8	43954422	43955341
1076	chr3	49041205	49042104
1077	chr19	5303083	5303858
1078	chrX	71318101	71318787
1079	chr18	100205	100830
1080	chr8	142459969	142460566
1081	chr20	2030807	2031365
1082	chr13	49597284	49597831
1083	chr3	130601144	130601652
1084	chr19	46613873	46614327
1085	chr7	5195944	5196183
1086	chr12	47460956	47461187
1087	chr19	54066761	54068263
1088	chr13	40532362	40533763
1089	chr1	150148202	150149485
1090	chr6	24882705	24883941
1091	chr19	18890666	18891761
1092	chr13	51666225	51667088
1093	chr11	66140127	66140948
1094	chr8	68136559	68137335
1095	chr15	62466696	62467349
1096	chr6	118102844	118103445
1097	chr12	119224293	119224889
1098	chr16	44984614	44984868
1099	chrX	58580515	58580754
1100	chr9	91114129	91116184
1101	chr2	90971400	90972887
1102	chr22	40011393	40012626
1103	chr22	40194522	40195661
1104	chr19	4197698	4198753
1105	chr7	73944381	73945435
1106	chr17	34860516	34861298
1107	chr2	88771666	88772374
1108	chr17	4581152	4581776
1109	chr14	50204863	50205377
1110	chr12	12857351	12857837
1111	chr17	34243368	34243826
1112	chr20	25625407	25625819
1113	chr3	134681789	134682176
1114	chr6	71178521	71178826
1115	chr8	17740837	17741119
1116	chr11	61338394	61340788
1117	chr12	12761256	12762773
1118	chr8	11696337	11697817
1119	chr1	211030896	211032340
1120	chr12	730913	732243
1121	chr12	97432725	97433918
1122	chr20	33505683	33506677
1123	chr8	43952694	43953660
1124	chr1	205991391	205992337
1125	chr5	38695785	38696645
1126	chr16	30112221	30112914
1127	chr8	82760688	82761374
1128	chr8	41505787	41506435
1129	chr22	38903625	38904272
1130	chr6	30951111	30951735
1131	chr9	116687001	116687488
1132	chr7	111633656	111634109
1133	chr6	27693847	27694284
1134	chr19	13814812	13815172
1135	chr8	76482262	76482616
1136	chr4	69781207	69781548
1137	chr21	39099525	39099855
1138	chr2	73313980	73315414
1139	chrX	135789553	135790850
1140	chr1	148166139	148167070
1141	chr1	154977118	154977968
1142	chr16	4234223	4235053
1143	chr6	37499082	37499886
1144	chr14	38971007	38971792
1145	chr16	67930819	67931571
1146	chr1	67923227	67923881
1147	chr7	23020091	23020617
1148	chr1	149429067	149429580
1149	chr1	197172947	197173435
1150	chr2	201384526	201385012
1151	chr7	100738137	100738574
1152	chr10	93990333	93990760
1153	chr5	175721157	175721560
1154	chr9	126663050	126664682
1155	chr2	232036939	232038218
1156	chr7	56140868	56142086
1157	chrX	70669037	70670236
1158	chr5	173277271	173278400
1159	chr17	44036512	44037595
1160	chr1	22224229	22225207
1161	chrX	41077685	41078658
1162	chr3	102887573	102888536
1163	chr16	44983448	44984400
1164	chr14	66043831	66044778
1165	chr1	42919952	42920833
1166	chr12	47531883	47532744
1167	chr7	27367396	27368122
1168	chr21	33065885	33066601
1169	chr17	71487101	71487750
1170	chr8	11695058	11695628
1171	chr8	66708733	66709300
1172	chr14	72994928	72995486
1173	chr19	50196759	50197210
1174	chr8	144750571	144751016
1175	chr7	102724858	102725287
1176	chr4	49336897	49337232
1177	chr1	153463305	153464829
1178	chr2	86186019	86187521
1179	chr1	243093702	243095188
1180	chr15	58557687	58559097
1181	chr1	144149154	144150512
1182	chr1	180626838	180628099
1183	chr6	34501018	34502238
1184	chr17	55051065	55052200
1185	chr5	89889493	89890494
1186	chr6	111303824	111304743
1187	chr15	78858581	78859486
1188	chr10	70609139	70610023
1189	chr14	74795320	74796203
1190	chr4	84595804	84596680
1191	chr3	120665019	120665767
1192	chr10	101180071	101180818
1193	chr1	159282149	159282896
1194	chr10	3817076	3817806
1195	chr13	29937927	29938592
1196	chr12	122684141	122684744
1197	chr6	107183951	107184491
1198	chr14	76993597	76994133
1199	chr17	18876220	18876738
1200	chr3	113842650	113843142
1201	chr1	227374273	227374752
1202	chr1	8992154	8992610
1203	chr1	152197667	152198038
1204	chr19	55285906	55286273
1205	chrY	54584329	54584681
1206	chr17	77649287	77649550
1207	chr1	224316862	224318856
1208	chr7	44802121	44804082
1209	chr11	82674207	82675544
1210	chr1	33274232	33275484
1211	chr7	74825604	74826679
1212	chr7	98940115	98941183
1213	chr9	134895562	134896627
1214	chr7	65756396	65757299
1215	chr17	35697446	35698331
1216	chr18	18003309	18004103
1217	chr1	45738065	45738821
1218	chrY	54555775	54556525
1219	chr18	3237194	3237921
1220	chr1	154350574	154351289
1221	chr12	102883295	102883989
1222	chr11	64302655	64303147
1223	chr19	51058173	51058572
1224	chr6	27290827	27291072
1225	chr17	55269306	55271455
1226	chr4	53272878	53274572
1227	chr19	44617693	44618917
1228	chr17	25827913	25829077
1229	chr5	71651389	71652420
1230	chr16	67328034	67329000
1231	chrX	62891341	62892279
1232	chr18	31331209	31332083
1233	chr6	148704896	148705754
1234	chr10	64562538	64563395
1235	chr5	68891147	68891994
1236	chr10	38186424	38187177
1237	chr3	51547076	51547797
1238	chr7	127882857	127883575
1239	chr6	170441685	170442193
1240	chr8	30059388	30059865
1241	chr7	148393194	148393546
1242	chr6	26128096	26130588
1243	chr4	49209241	49211661
1244	chr1	26891112	26892985
1245	chr19	55123664	55125519
1246	chr1	233557711	233559336
1247	chr11	60885270	60886788
1248	chr1	24158013	24159440
1249	chr4	140155708	140157107
1250	chr1	119484276	119485542
1251	chr5	139760411	139761664
1252	chr12	6879318	6880424
1253	chr12	47396509	47397596
1254	chr15	86810981	86812030
1255	chr1	46541422	46542319
1256	chr12	6846466	6847362
1257	chr1	19795374	19796181
1258	chr5	145542187	145542975
1259	chr7	99051843	99052622
1260	chr1	200577303	200578077
1261	chr3	33457152	33457881
1262	chr8	49035287	49036010
1263	chr16	68880749	68881472
1264	chr17	18985820	18986433
1265	chr1	55277474	55278087
1266	chr10	76255969	76256511
1267	chr8	67741905	67742445
1268	chr15	53276278	53276771
1269	chr1	16355042	16355531
1270	chr17	76623442	76623790
1271	chr9	109291765	109292083
1272	chr19	18253353	18253607
1273	chrX	58581013	58598742
1274	chr1	181706094	181708041
1275	chr3	158025889	158027485
1276	chr6	20509113	20510580
1277	chr1	178737890	178739336
1278	chr7	44991851	44993091
1279	chr19	46460913	46462131
1280	chr16	30705880	30706901
1281	chr16	29914141	29915153
1282	chr19	60837427	60838404
1283	chr1	6182102	6182905
1284	chr6	11201293	11202061
1285	chr6	99948336	99949097
1286	chr5	177563611	177564295
1287	chrX	124116160	124116816
1288	chr5	157090765	157091343
1289	chr3	52779965	52780536
1290	chr15	40570568	40571129
1291	chr1	245334033	245334533
1292	chr2	219574820	219575300
1293	chr17	70544564	70544973
1294	chr11	65424301	65424595
1295	chr2	131578907	131579171
1296	chr8	43951482	43951711
1297	chr16	85983311	85983538
1298	chr2	70165606	70169127
1299	chr2	8738786	8741324
1300	chr1	153479792	153481652
1301	chr11	9292622	9293714
1302	chr7	6014617	6015594
1303	chr17	76983478	76984436
1304	chr9	94127092	94128046
1305	chr1	148726000	148726907
1306	chr1	151873012	151873905
1307	chr14	34943371	34944239
1308	chr9	66710762	66711613
1309	chr11	9362145	9362890
1310	chr7	147667255	147667950
1311	chr19	53915637	53916311
1312	chr14	101246112	101246770
1313	chr6	116681846	116682359
1314	chr8	22517743	22518253
1315	chr7	47985543	47986032
1316	chr2	90960211	90960563
1317	chr14	20195436	20195745
1318	chr19	53705680	53705986
1319	chr2	180940811	180941064
1320	chr14	20162251	20163791
1321	chr15	39032271	39033762
1322	chr7	117610397	117611873
1323	chr11	64619696	64620865
1324	chr3	132703912	132705074
1325	chr19	47438622	47439762
1326	chr17	70712569	70713660
1327	chr1	47551996	47553019
1328	chr20	43996015	43997026
1329	chr1	172059986	172060972
1330	chr6	111243248	111244169
1331	chr17	27692896	27693757
1332	chr3	52694979	52695833
1333	chr11	118166781	118167571
1334	chr21	33935732	33936512
1335	chr1	148137304	148138083
1336	chr2	43676593	43677334
1337	chr10	116276407	116277147
1338	chr10	75160023	75160730
1339	chr1	148532633	148533312
1340	chr4	78216122	78216793
1341	chr11	28088234	28088857
1342	chr12	10255979	10256587
1343	chr15	76806294	76806885
1344	chr8	43948890	43949391
1345	chr5	34280180	34280636
1346	chr4	49011592	49012032
1347	chr20	36988151	36988576
1348	chr3	198866012	198866414
1349	chr1	113213772	113214112
1350	chr10	43222985	43225451
1351	chr1	153212642	153214454
1352	chr1	164063390	164065141
1353	chr5	89740461	89742146
1354	chr10	97879228	97880878
1355	chr9	139255169	139256615
1356	chr9	32541502	32542934
1357	chr1	158579082	158580292
1358	chr7	16810649	16811823
1359	chr10	120829686	120830813
1360	chr12	54497523	54498607
1361	chr19	6688087	6689114
1362	chr15	91226146	91227157
1363	chr4	65789711	65790682
1364	chr9	130912931	130913896
1365	chr19	4293470	4294356
1366	chr17	8017149	8018021
1367	chr6	34832668	34833531
1368	chr17	74348566	74349398
1369	chr19	23369603	23370432
1370	chr6	165424614	165425409
1371	chr3	88281138	88281924
1372	chr12	48027933	48028704
1373	chr1	178113085	178113841
1374	chr10	75173647	75174367
1375	chr18	42007398	42008105
1376	chr17	22168777	22169418
1377	chr12	67366715	67367323
1378	chr1	74971267	74971865
1379	chr6	158295246	158295843
1380	chr19	5671053	5671646
1381	chr1	217413538	217414109
1382	chr2	75727132	75727664
1383	chr16	52295195	52295690
1384	chr4	106849168	106849564
1385	chr12	56167883	56168215
1386	chr1	121057730	121057954
1387	chr6	30631884	30633438
1388	chr14	80756550	80757937
1389	chr6	170703803	170705189
1390	chr10	17282774	17284140
1391	chr14	67231206	67232457
1392	chr19	41671749	41672908
1393	chr2	202838135	202839273
1394	chr5	115937582	115938657
1395	chr5	64955966	64956972
1396	chr6	144457856	144458858
1397	chr12	130251720	130252706
1398	chr2	173000069	173001012
1399	chr7	106595809	106596697
1400	chr3	9413389	9414268
1401	chr17	2361458	2362336
1402	chr14	68727389	68728217
1403	chr12	112143109	112143932
1404	chr16	3254379	3255183
1405	chr15	39195643	39196419
1406	chr1	51855100	51855876
1407	chrX	106846580	106847335
1408	chr7	42938052	42938783
1409	chr8	117847337	117848050
1410	chr1	201242589	201243213
1411	chr19	18036677	18037249
1412	chr18	54598132	54598687
1413	chr6	26234106	26234588
1414	chr16	8993170	8993633
1415	chr5	42847616	42848059
1416	chr2	74005574	74005957
1417	chr9	138823759	138824117
1418	chr14	52088876	52089167
1419	chr11	67106626	67108868
1420	chr3	187137216	187138969
1421	chr8	100024913	100026559
1422	chr12	53004566	53006012
1423	chr4	103967737	103969167
1424	chr20	18435611	18437007
1425	chr1	110682709	110683978
1426	chr12	29424634	29425779
1427	chr7	102098656	102099786
1428	chr3	57557718	57558819
1429	chr19	54960476	54961527
1430	chr6	31695690	31696681
1431	chr15	91243932	91244922
1432	chr9	6747045	6747987
1433	chr20	18216413	18217248
1434	chr15	57452022	57452808
1435	chr3	123036115	123036882
1436	chr4	144324967	144325680
1437	chr6	58395126	58395763
1438	chr8	80465896	80466530
1439	chr16	29781988	29782568
1440	chr4	15548795	15549254
1441	chr3	173911440	173911850
1442	chr4	171384125	171384525
1443	chr3	32701239	32701626
1444	chrX	101740859	101741224
1445	chr1	149850907	149851186
1446	chr1	26894642	26894916
1447	chr16	69030637	69030898
1448	chr7	61604581	61606663
1449	chr5	90714042	90715683
1450	chr8	43947092	43948599
1451	chr10	114700480	114701967
1452	chr1	152206102	152207462
1453	chr1	45788622	45789929
1454	chr8	125555074	125556369
1455	chr7	7646070	7647350
1456	chr19	55071761	55073004
1457	chr20	35240036	35241255
1458	chr6	27548243	27549402
1459	chr4	77288057	77289094
1460	chr5	74667930	74668919
1461	chr3	41978253	41979238
1462	chr6	28212348	28213285
1463	chr19	8484525	8485450
1464	chr2	95194746	95195648
1465	chr21	18113376	18114269
1466	chr5	32621208	32622080
1467	chr18	21924227	21925080
1468	chr16	29372816	29373557
1469	chr22	23281316	23282055
1470	chr19	2281312	2281996
1471	chr10	122600210	122600891
1472	chr14	92295064	92295716
1473	chr1	23217910	23218525
1474	chr12	117057807	117058386
1475	chr22	24173605	24174179
1476	chr20	61730008	61730526
1477	chr7	99771439	99771884
1478	chr15	70733903	70734336
1479	chr15	72161722	72162154
1480	chr5	133800647	133801072
1481	chr8	132972041	132972453
1482	chr1	234326830	234327215
1483	chr11	71823167	71823524
1484	chr1	77457643	77457897
1485	chrX	153429229	153429481
1486	chr10	41916975	41918795
1487	chr2	198072181	198073937
1488	chr9	139307542	139309128
1489	chr11	58101728	58103000
1490	chr1	149520247	149521457
1491	chr20	25938193	25939401
1492	chr1	109827781	109828957
1493	chr7	120377525	120378685
1494	chr4	71772205	71773273
1495	chr8	37881812	37882844
1496	chr11	62355609	62356625
1497	chr1	222246738	222247751
1498	chr4	152900917	152901833
1499	chr22	40805531	40806440
1500	chr16	79597982	79598884
1501	chr2	183651224	183652108
1502	chr17	4811093	4811948
1503	chr19	23661241	23662061
1504	chr3	181802001	181802794
1505	chr12	120586246	120586991
1506	chr8	143796142	143796830
1507	chr17	39619256	39619911
1508	chr1	178190043	178190682
1509	chr15	89060929	89061514
1510	chr12	68265138	68265720
1511	chr17	38202820	38203376
1512	chr1	121185316	121185866
1513	chr3	191624779	191625286
1514	chr16	85975007	85975513
1515	chr1	40947387	40947884
1516	chr1	111308276	111308735
1517	chr19	24061632	24062066
1518	chr4	48828954	48829289
1519	chr8	124123220	124123479
1520	chr12	130479796	130480022
1521	chr14	68330450	68332358
1522	chr1	227709949	227711830
1523	chr16	86541232	86542694
1524	chr1	210274876	210276145
1525	chr3	153468476	153469679
1526	chr9	37455332	37456507
1527	chr10	127397746	127398919
1528	chr5	137541733	137542885
1529	chr3	199161104	199162219
1530	chr19	17969528	17970613
1531	chr15	58477387	58478374
1532	chr20	34005499	34006473
1533	chr1	233597006	233597910
1534	chr1	149696824	149697696
1535	chr20	48981239	48982103
1536	chr9	94095517	94096374
1537	chr22	38770036	38770892
1538	chr2	238042516	238043367
1539	chr17	46298463	46299273
1540	chrX	7855461	7856237
1541	chr8	27187704	27188432
1542	chr22	17846700	17847419
1543	chr1	46485768	46486478
1544	chr7	72114073	72114710
1545	chr10	94342371	94342997
1546	chr4	48837136	48837761
1547	chr10	5126384	5126955
1548	chr12	54653637	54654194
1549	chr12	52407426	52407973
1550	chr16	73258053	73258523
1551	chr1	121060548	121061014
1552	chr2	71307579	71308031
1553	chr7	77003800	77004234
1554	chr16	14976002	14976394
1555	chr18	17866641	17867010
1556	chr1	243290676	243291035
1557	chr19	60209156	60209512
1558	chr1	223005264	223005530
1559	chr6	26795309	26795570
1560	chr7	27669036	27669272
1561	chrX	61629949	61634328
1562	chr11	65382084	65384627
1563	chr6	5205248	5207507
1564	chr1	158498043	158499879
1565	chr4	141293829	141295165
1566	chr14	36710591	36711870
1567	chr5	66335269	66336475
1568	chr1	38250570	38251771
1569	chr20	33006464	33007562
1570	chr1	145479159	145480249
1571	chrX	12902618	12903587
1572	chr3	139375609	139376552
1573	chr8	135793534	135794462
1574	chr6	28180216	28181143
1575	chr1	164004668	164005585
1576	chr5	64099831	64100727
1577	chr10	121400453	121401324
1578	chr12	119451018	119451879
1579	chr14	20993895	20994680
1580	chr5	176785463	176786231
1581	chr15	57736873	57737505
1582	chr11	65485273	65485900
1583	chr6	42293198	42293801
1584	chr3	156483117	156483694
1585	chr17	30312414	30312977
1586	chr2	111594849	111595333
1587	chr22	40816508	40816987
1588	chr5	179092125	179092565
1589	chr1	24221764	24222190
1590	chr16	87135212	87135568
1591	chr15	62242020	62242370
1592	chr19	996342	996655
1593	chr11	106941555	106941847
1594	chr8	29264064	29266858
1595	chr2	10177359	10179839
1596	chr12	44670666	44672468
1597	chr12	25429342	25431111
1598	chrX	48660060	48661639
1599	chrX	61598881	61600357
1600	chr1	159257203	159258634
1601	chr1	182286675	182288067
1602	chr5	137117095	137118423
1603	chr5	85948903	85950212
1604	chr14	57780637	57781944
1605	chr10	74676308	74677612
1606	chrX	48639369	48640670
1607	chr7	22828122	22829396
1608	chr4	44374610	44375828
1609	chr19	14747841	14749024
1610	chr6	16237971	16239146
1611	chr1	161557671	161558801
1612	chr13	80811838	80812967
1613	chr4	48988268	48989367
1614	chr17	38530480	38531565
1615	chr11	64658559	64659614
1616	chr15	55785883	55786928
1617	chr1	25431455	25432484
1618	chr12	11692995	11694017
1619	chr6	79844562	79845514
1620	chr2	128174720	128175671
1621	chr10	116687689	116688629
1622	chr17	46299481	46300406
1623	chr6	76009866	76010763
1624	chr11	111142078	111142967
1625	chr6	42125964	42126782
1626	chr5	43639355	43640145
1627	chr12	49727899	49728689
1628	chr1	168129481	168130263
1629	chr6	71179054	71179815
1630	chr5	140060034	140060763
1631	chr19	20539882	20540587
1632	chr19	47619534	47620237
1633	chr11	75203257	75203954
1634	chr8	141591224	141591917
1635	chr5	72179460	72180146
1636	chr21	36257783	36258456
1637	chr9	15500892	15501524
1638	chr10	123685168	123685771
1639	chr22	45536716	45537315
1640	chr6	137407772	137408370
1641	chr2	206658790	206659365
1642	chr3	12426638	12427191
1643	chr7	72676811	72677306
1644	chr19	4486085	4486561
1645	chr1	149638382	149638853
1646	chrX	118809368	118809827
1647	chrY	54534499	54534950
1648	chr6	30040501	30040950
1649	chr7	100047404	100047849
1650	chr8	95976372	95976772
1651	chr19	54226682	54227033
1652	chr6	1554994	1555277
1653	chr5	1369350	1369633
1654	chr1	45057713	45058715
1655	chr17	26900814	26901750
1656	chrX	61636993	61640200
1657	chr10	102122716	102124225
1658	chr12	21700918	21702364
1659	chr1	202751457	202752872
1660	chr1	152421570	152422920
1661	chr4	6745516	6746833
1662	chr11	43658435	43659670
1663	chr15	73718870	73720017
1664	chr7	101999451	102000576
1665	chr6	11340577	11341662
1666	chr19	60542082	60543152
1667	chr9	68115437	68116496
1668	chr19	47464275	47465268
1669	chr10	115603622	115604600
1670	chr12	92385140	92386057
1671	chr17	846731	847610
1672	chr12	130525360	130526231
1673	chr11	1026099	1026964
1674	chr19	53524643	53525487
1675	chr17	38403619	38404429
1676	chr19	2114263	2115066
1677	chr15	87806615	87807378
1678	chr6	10827634	10828298
1679	chr7	87687395	87688034
1680	chr12	109325716	109326337
1681	chr1	166172039	166172644
1682	chr6	137406480	137407079
1683	chr12	121551175	121551740
1684	chr12	122433835	122434330
1685	chr4	49013393	49013830
1686	chr19	53664116	53664545
1687	chr14	48102496	48102924
1688	chr10	69957281	69957672
1689	chr19	1603678	1604057
1690	chr2	61710240	61710594
1691	chr3	147744964	147745305
1692	chr15	41903986	41904327
1693	chr11	26263019	26263320
1694	chr3	173239879	173240144
1695	chr13	59867915	59869393
1696	chr17	12861476	12862904
1697	chr2	78621536	78622943
1698	chr1	159395313	159396697
1699	chr6	143812640	143813980
1700	chr5	172687666	172688968
1701	chr17	7105950	7107172
1702	chrX	122921917	122923138
1703	chr6	8046999	8048148
1704	chr6	26331936	26333029
1705	chr19	53832697	53833784
1706	chr2	61935034	61936037
1707	chr19	52045339	52046333
1708	chr5	114907554	114908467
1709	chr8	95800454	95801311
1710	chr15	39310069	39310873
1711	chr17	45220779	45221571
1712	chr3	123617379	123618161
1713	chr19	8131756	8132538
1714	chr4	48838554	48839332
1715	chr19	63053492	63054235
1716	chr4	39735396	39736129
1717	chr4	100069157	100069872
1718	chr14	92284608	92285248
1719	chr19	16230343	16230944
1720	chrX	118486331	118486929
1721	chr19	12852177	12852756
1722	chr13	96672294	96672871
1723	chr1	39814890	39815456
1724	chr6	31938328	31938889
1725	chr14	49652560	49653089
1726	chr11	46678741	46679256
1727	chr3	44641135	44641621
1728	chr1	36624627	36625092
1729	chr1	143807546	143808007
1730	chr11	46572092	46572551
1731	chrX	131450528	131450961
1732	chr1	121053793	121054187
1733	chr22	37382162	37382542
1734	chr4	48809992	48810370
1735	chr1	165074808	165075181
1736	chr19	61344019	61344358
1737	chrX	44616986	44617305
1738	chr14	22860213	22860519
1739	chr6	28768921	28769219
1740	chr2	223433842	223434127
1741	chr17	23686560	23686834
1742	chr1	222708680	222708948
1743	chr1	13948371	13948622
1744	chr1	22627748	22627976
1745	chr1	149433862	149435840
1746	chr7	10979076	10980816
1747	chr1	142120655	142122364
1748	chr2	97628474	97630162
1749	chr1	199126490	199128154
1750	chr12	109664313	109665963
1751	chr11	59193151	59194630
1752	chr19	43556912	43558302
1753	chr2	200528077	200529403
1754	chr6	99979594	99980854
1755	chr3	4483126	4484332
1756	chr2	19964821	19966004
1757	chr1	173258748	173259910
1758	chr12	102847406	102848555
1759	chr17	27700998	27702123
1760	chr17	7701559	7702565
1761	chr10	42453451	42454453
1762	chr17	68099849	68100850
1763	chr12	51686418	51687361
1764	chr9	35086037	35086956
1765	chr3	95264137	95265029
1766	chr22	39377388	39378258
1767	chr4	56947844	56948706
1768	chr1	39264245	39265102
1769	chr17	5263548	5264403
1770	chr5	79982394	79983221
1771	chr4	129021119	129021936
1772	chr19	1388952	1389736
1773	chr17	10291243	10292020
1774	chr11	43858260	43859031
1775	chr14	20641480	20642222
1776	chr1	40055249	40055990
1777	chr9	74169826	74170535
1778	chr9	129869459	129870114
1779	chr7	104696403	104697026
1780	chr9	36180476	36181059
1781	chr8	102108548	102109106
1782	chr1	120707301	120707849
1783	chr3	53139508	53140054
1784	chr6	28156409	28156933
1785	chr12	52101362	52101872
1786	chr22	40346963	40347464
1787	chr19	21056614	21057097
1788	chr6	36518251	36518713
1789	chr1	45988923	45989349
1790	chr4	42976	43401
1791	chr4	13094939	13095363
1792	chr6	21702852	21703242
1793	chr14	20191041	20191367
1794	chr19	49198715	49199002
1795	chr6	42858499	42858774
1796	chr19	40923411	40923681
1797	chr10	5935641	5935909
1798	chr7	104440025	104441842
1799	chr15	74390265	74391817
1800	chr19	12708365	12709797
1801	chr1	167720936	167722343
1802	chr20	5047724	5049043
1803	chr19	54775301	54776565
1804	chr6	109810128	109811387
1805	chr11	10486954	10488097
1806	chr3	121943402	121944540
1807	chr19	9592729	9593847
1808	chr19	14352952	14354048
1809	chr2	86799981	86801064
1810	chr16	57221100	57222155
1811	chr6	31815276	31816270
1812	chr22	35254647	35255635
1813	chr7	99561951	99562919
1814	chr1	203447026	203447989
1815	chr4	106692567	106693515
1816	chr13	110165207	110166141
1817	chr19	54785274	54786193
1818	chr1	70648900	70649797
1819	chr4	109760770	109761659
1820	chr12	108399476	108400361
1821	chr3	49424225	49425079
1822	chrY	54587902	54588727
1823	chr1	148507681	148508454
1824	chr17	1566138	1566892
1825	chr3	50581575	50582309
1826	chr17	42924243	42924946
1827	chr11	36267143	36267838
1828	chr22	40672364	40673050
1829	chr5	132229994	132230672
1830	chr7	91601564	91602226
1831	chr17	17931449	17932072
1832	chr8	142216662	142217283
1833	chr12	10657078	10657694
1834	chr19	53450578	53451182
1835	chr6	89846861	89847457
1836	chr17	45196408	45196990
1837	chr20	30160779	30161358
1838	chr6	44074327	44074905
1839	chr4	48994935	48995491
1840	chr1	160733840	160734388
1841	chr11	1329128	1329663
1842	chr1	205988125	205988654
1843	chr2	224530044	224530561
1844	chr17	73465864	73466381
1845	chr7	129478233	129478676
1846	chr19	11666614	11667007
1847	chr11	46914613	46914995
1848	chr16	2593265	2593563
1849	chr4	49330837	49331124
1850	chr11	46099894	46100157
1851	chr3	133430571	133430830
1852	chr1	26105383	26105622
1853	chr1	191340655	191340879
1854	chr10	105870707	105872878
1855	chr17	70519291	70521089
1856	chr8	23076870	23078380
1857	chr5	133734305	133735716
1858	chr9	34319040	34320378
1859	chr2	44248388	44249702
1860	chr6	139390804	139392117
1861	chr2	190013688	190014963
1862	chr11	67173707	67174921
1863	chr6	159210245	159211314
1864	chr8	82806620	82807667
1865	chr12	94135443	94136418
1866	chr10	32675292	32676205
1867	chr6	3176249	3177159
1868	chr7	129631810	129632715
1869	chr4	140441516	140442409
1870	chr8	142810092	142810984
1871	chr15	70552972	70553857
1872	chr7	71936311	71937141
1873	chr6	31271688	31272516
1874	chr2	87156941	87157742
1875	chr19	12523257	12524045
1876	chr17	17683417	17684200
1877	chr12	109390152	109390930
1878	chr11	64646033	64646722
1879	chr19	54695447	54696134
1880	chr10	134628595	134629272
1881	chr6	28425531	28426200
1882	chr12	24977539	24978204
1883	chr17	7248051	7248710
1884	chr18	45341902	45342550
1885	chr9	4669104	4669729
1886	chr11	47556730	47557327
1887	chr10	41692895	41693477
1888	chr6	10521166	10521709
1889	chr6	84196658	84197163
1890	chr6	114398865	114399359
1891	chr21	37660616	37661108
1892	chr1	33202899	33203383
1893	chr10	3996990	3997458
1894	chr5	179058069	179058514
1895	chr1	239749561	239749999
1896	chr17	24049534	24049970
1897	chr11	93156799	93157231
1898	chr1	203866775	203867205
1899	chr4	186584070	186584489
1900	chr18	66023768	66024181
1901	chr2	152393308	152393716
1902	chr7	64000827	64001234
1903	chr2	220257987	220258386
1904	chr7	5536659	5537047
1905	chr12	10765785	10766165
1906	chr1	153238117	153238482
1907	chr19	49309048	49309403
1908	chr1	54076744	54077089
1909	chr17	43455850	43456192
1910	chr1	228625106	228625427
1911	chr1	222610934	222611254
1912	chr14	99017307	99017626
1913	chr8	144607905	144608188
1914	chr15	89010065	89010345
1915	chr13	70328900	70329177
1916	chr17	35326269	35326539
1917	chr22	48535560	48535829
1918	chr10	41680635	41680894
1919	chr2	47415766	47416016
1920	chr12	4358791	4359029
1921	chr14	34078462	34078696
1922	chr10	95316070	95316294
1923	chr1	148602653	148604952
1924	chr17	31964230	31966135
1925	chr2	71210252	71211871
1926	chr16	68317234	68318659
1927	chr17	38821151	38822557
1928	chr1	154170371	154171772
1929	chr5	79985498	79986873
1930	chr2	61097247	61098622
1931	chr3	102775285	102776647
1932	chr19	52795433	52796734
1933	chr6	70562637	70563894
1934	chr17	56031439	56032668
1935	chr1	224031658	224032864
1936	chr14	34830771	34831929
1937	chr1	23745513	23746655
1938	chr17	38575736	38576854
1939	chr11	16716170	16717266
1940	chr16	10653794	10654849
1941	chr7	133981646	133982657
1942	chr4	122836769	122837683
1943	chr6	144205390	144206272
1944	chr8	121526284	121527164
1945	chr4	49019528	49020390
1946	chr7	102771856	102772693
1947	chr1	154290533	154291358
1948	chr1	170767874	170768668
1949	chr4	3833791	3834580
1950	chr15	62460341	62461087
1951	chr17	33706540	33707280
1952	chr9	27563730	27564458
1953	chr20	38476889	38477616
1954	chr11	74377002	74377713
1955	chr5	44844468	44845171
1956	chr7	98844227	98844924
1957	chr9	126573419	126574107
1958	chr14	23492773	23493434
1959	chr19	59310453	59311107
1960	chr8	91065631	91066245
1961	chr1	100207552	100208159
1962	chr19	4742256	4742849
1963	chr17	4558323	4558908
1964	chr4	48799951	48800535
1965	chr1	109892443	109893013
1966	chr12	131361537	131362089
1967	chr8	145882202	145882746
1968	chr20	3088480	3089012
1969	chr6	33373619	33374144
1970	chr2	67477778	67478242
1971	chr7	74145916	74146378
1972	chr15	94674821	94675269
1973	chr6	149909200	149909635
1974	chr6	17815036	17815453
1975	chr10	64698757	64699160
1976	chr15	71712865	71713251
1977	chr15	21361646	21362029
1978	chr1	177262385	177262711
1979	chr19	11665786	11666091
1980	chr1	1197757	1198045
1981	chr2	219283552	219283794
1982	chr10	1084005	1085924
1983	chr8	28803248	28805083
1984	chr4	84040065	84041867
1985	chr9	34038159	34039784
1986	chr19	12694436	12695910
1987	chr9	21792173	21793631
1988	chr15	43666095	43667481
1989	chr9	99846954	99848176
1990	chr6	2786459	2787667
1991	chr12	52355611	52356788
1992	chr12	48791782	48792935
1993	chr1	154449107	154450216
1994	chr11	71500633	71501715
1995	chr3	46595531	46596604
1996	chr19	17046548	17047515
1997	chr11	64694073	64695008
1998	chr6	64339789	64340706
1999	chr11	66162282	66163198
[truncated: 6,735 more rows]

## Sheet: H3K4me3 PEAKS
#rank	chr	start	end
1	chr2	60629387	60636677
2	chr3	43706059	43707641
3	chr9	34036704	34040180
4	chr13	43907501	43909549
5	chr19	50885695	50889019
6	chr3	180523671	180525519
7	chr4	140695421	140698136
8	chrX	153428874	153430099
9	chr7	99770636	99772349
10	chr1	159437849	159440904
11	chr1	222368023	222370340
12	chr17	7063202	7065052
13	chr16	70683757	70687200
14	chr7	6013562	6016798
15	chr6	7534954	7537644
16	chr14	64450430	64452583
17	chr16	82776272	82778467
18	chr4	56995022	56998931
19	chr1	212842693	212845132
20	chr12	49727141	49730021
21	chr13	99537825	99541514
22	chr19	19173624	19175477
23	chr9	34317322	34320728
24	chr19	1428149	1430876
25	chr9	93915523	93918389
26	chr1	151872344	151874761
27	chr2	47483032	47485393
28	chr14	53933095	53935104
29	chr19	47055759	47057989
30	chr17	53437531	53440729
31	chr14	57962102	57965641
32	chr2	3582062	3585043
33	chr1	7936176	7937868
34	chr16	2256552	2259940
35	chr9	135211156	135212985
36	chr1	224176460	224179763
37	chr9	138822910	138824324
38	chr3	127904773	127907130
39	chr5	60275093	60278701
40	chr1	159394876	159397831
41	chr12	119115436	119116878
42	chr1	218334013	218336095
43	chr5	68663069	68665346
44	chr9	36562420	36564318
45	chr10	121291423	121291937
46	chr8	144787584	144791294
47	chr12	110761918	110764325
48	chr7	74126105	74128225
49	chr20	13711618	13715926
50	chr17	55269944	55272356
51	chr17	562755	565498
52	chr1	208066900	208069447
53	chr19	21740765	21742421
54	chr22	17537431	17540980
55	chr17	26446021	26447920
56	chr6	149906956	149909702
57	chr11	438305	442140
58	chr8	94835889	94837305
59	chr6	27900147	27901334
60	chr12	105275276	105277236
61	chr3	125161410	125162986
62	chr2	85640399	85643639
63	chr16	11744049	11744943
64	chr17	76624154	76625403
65	chr20	35156232	35158014
66	chr1	247097846	247101440
67	chr19	12851985	12853473
68	chr6	151751754	151752989
69	chr17	18026312	18029416
70	chr7	66403722	66406381
71	chr20	3085964	3089554
72	chr17	30491984	30493447
73	chr20	46970698	46971636
74	chr12	120586383	120587146
75	chr14	89934424	89935352
76	chr1	234832124	234834871
77	chr8	95632487	95636751
78	chr1	154091435	154095832
79	chr4	124061914	124065229
80	chr11	66914557	66915802
81	chr11	9291235	9293802
82	chr17	71447617	71448686
83	chr7	35699838	35702589
84	chr1	201562486	201563212
85	chr20	39755506	39756824
86	chr19	18889388	18892754
87	chr13	47565176	47567330
88	chr17	2152120	2153825
89	chr15	89273157	89276778
90	chr1	28526979	28529768
91	chr1	16841343	16845036
92	chr2	122228416	122231683
93	chr19	59650167	59654171
94	chrX	134304459	134306283
95	chr9	99847017	99849225
96	chr12	122651400	122654609
97	chr17	55050166	55053660
98	chr3	128790260	128792558
99	chr16	69113505	69117108
100	chr1	154962503	154966670
101	chr11	74819276	74820616
102	chr12	116981819	116983125
103	chr2	219800427	219804349
104	chr1	244793831	244798677
105	chr1	224251504	224253726
106	chr8	117847366	117850020
107	chr15	32304240	32305694
108	chr6	90584086	90587563
109	chr1	202097042	202099526
110	chr8	97315040	97317472
111	chr8	125618644	125622333
112	chr1	148531884	148534707
113	chr17	70553420	70554799
114	chr14	66043078	66047415
115	chr1	154572506	154576102
116	chr8	101230486	101234031
117	chr16	23513034	23515087
118	chr16	4242944	4243803
119	chr19	2114251	2114707
120	chr8	100093059	100096622
121	chr9	85760772	85762523
122	chr12	119390257	119393244
123	chr11	63498324	63500645
124	chr11	66951411	66954177
125	chr22	28562859	28564786
126	chr1	172058716	172061299
127	chr1	200190024	200193356
128	chr16	69044743	69047963
129	chr6	26704196	26707305
130	chr12	54605634	54608961
131	chr19	614449	615273
132	chr1	233555711	233561104
133	chr1	158577516	158581652
134	chr6	30746271	30749411
135	chr1	45821445	45824372
136	chr20	57049008	57051306
137	chr1	153241874	153244031
138	chr14	74586840	74587964
139	chr8	99124848	99128653
140	chr1	227708948	227712321
141	chr1	211030257	211033700
142	chr5	68823649	68826779
143	chr1	152510826	152513171
144	chr8	145202963	145208008
145	chr2	217069974	217074377
146	chr1	229441731	229446054
147	chr1	149403229	149407208
148	chr1	149427372	149430273
149	chr1	154982727	154990318
150	chr1	222582101	222585870
151	chr1	224316947	224319321
152	chr1	170017254	170019587
153	chr15	89009078	89010665
154	chr6	3204203	3206385
155	chr20	19979594	19981632
156	chr16	82734387	82736140
157	chr8	145986589	145990937
158	chr6	30629982	30634650
159	chr2	27431287	27434632
160	chr20	18435335	18438393
161	chr1	220828070	220830796
162	chr1	196391893	196395834
163	chr6	28997479	29000706
164	chr1	28779494	28782514
165	chr8	94820612	94823508
166	chr1	11243429	11246324
167	chr1	149493250	149495851
168	chr19	17766781	17768266
169	chr1	205289277	205295043
170	chr8	104494129	104498629
171	chr1	202644689	202648133
172	chr1	233356665	233359345
173	chr16	30723720	30725777
174	chr21	46701270	46702906
175	chr17	75849500	75850683
176	chr21	39098595	39099296
177	chr19	13120713	13126579
178	chr1	247084590	247088081
179	chr8	117953786	117956772
180	chr6	7256286	7259118
181	chr6	30983271	30985748
182	chr1	229537933	229542412
183	chr1	167602308	167606373
184	chr1	153798006	153801988
185	chr1	159352437	159356327
186	chr1	155372447	155376318
187	chr6	7333382	7337083
188	chr1	232574329	232577996
189	chr8	109328044	109331176
190	chr6	3962321	3969074
191	chr2	219139277	219144136
192	chr1	149637860	149640954
193	chr1	170767081	170771505
194	chr1	229179079	229183445
195	chr6	10800908	10804994
196	chr8	144431782	144435694
197	chr1	173256959	173259827
198	chr1	223679618	223682422
199	chr19	43447006	43449656
200	chr1	151908329	151910662
201	chr1	59535266	59536263
202	chr8	125553613	125558267
203	chr8	121524805	121528993
204	chr1	148472288	148475739
205	chr2	84959613	84962888
206	chr16	20723811	20726817
207	chr1	233389844	233392479
208	chr1	148247395	148249915
209	chr17	40140837	40143353
210	chr1	154430076	154432566
211	chr1	159462169	159463977
212	chr1	181705857	181710083
213	chr8	126171048	126175094
214	chr1	222245758	222248902
215	chr1	201242023	201245136
216	chr2	216681496	216684346
217	chr8	104101637	104104021
218	chr8	96215235	96217614
219	chr19	11859479	11861253
220	chr1	225817636	225819360
221	chr6	18263696	18264817
222	chr6	13722038	13725466
223	chr1	243064400	243067628
224	chr1	149436635	149439742
225	chr7	2246418	2249521
226	chr1	149564509	149567584
227	chr1	158518883	158521889
228	chr1	181074845	181077397
229	chr1	208022592	208025129
230	chr1	227473783	227476206
231	chr1	184609013	184613350
232	chr6	30135067	30139015
233	chr8	95799646	95803470
234	chr1	148602451	148606094
235	chr5	139923188	139926482
236	chr1	231151649	231154755
237	chr3	15113843	15116694
238	chr19	14388897	14391729
239	chr19	1554652	1557450
240	chr1	228844840	228847388
241	chr1	148726012	148728485
242	chr20	16658322	16660407
243	chr8	144838284	144840258
244	chr1	200064626	200066573
245	chr6	24826844	24830405
246	chr16	46050771	46053815
247	chr11	47618735	47621559
248	chr8	146023708	146026405
249	chr16	88099587	88102222
250	chr1	163933135	163934958
251	chr2	218841286	218845626
252	chr1	203355125	203359125
253	chr8	117834893	117838328
254	chr1	154168597	154172022
255	chr8	145673176	145676558
256	chr1	152420074	152422956
257	chr1	166414314	166416849
258	chr1	160733668	160735982
259	chr8	107351720	107353955
260	chr19	56588964	56590818
261	chr1	220949741	220955181
262	chr1	152457547	152462507
263	chr8	78072971	78076561
264	chr1	148559599	148562604
265	chr1	159549611	159552511
266	chr1	245160013	245162789
267	chr1	144217815	144220580
268	chr2	238894002	238896358
269	chr6	13817194	13819390
270	chr19	5853205	5855130
271	chr1	223905447	223907340
272	chr5	177490703	177492198
273	chr4	86105029	86106384
274	chr8	74366674	74372243
275	chr8	110413150	110417564
276	chr8	144980874	144984522
277	chr1	169975874	169979482
278	chr12	46582931	46586315
279	chr1	160001591	160004969
280	chr20	18394849	18397834
281	chr1	144320354	144322912
282	chr1	183281156	183283337
283	chr1	149696162	149697733
284	chr8	145486107	145487431
285	chr15	83324611	83325489
286	chrX	266526	267210
287	chr12	121255099	121255607
288	chr1	212226002	212230505
289	chr1	148866680	148870546
290	chr1	159367301	159371154
291	chr11	62096198	62099738
292	chr1	153462008	153464794
293	chr1	171950150	171952708
294	chr1	216524768	216527211
295	chr12	109422052	109424466
296	chr6	3063309	3065654
297	chr17	63754405	63756575
298	chr1	177262100	177264018
299	chr10	12150874	12152515
300	chr6	5204152	5208690
301	chr1	226335399	226339707
302	chr5	10301597	10305452
303	chr2	211048030	211051851
304	chr17	34261646	34265417
305	chr1	158266453	158270141
306	chr20	18215539	18219114
307	chr1	154835927	154839239
308	chr1	150028412	150031570
309	chr17	46151358	46154109
310	chr1	168127192	168130544
311	chr11	124966317	124969511
312	chr1	235024612	235027428
313	chr1	218284272	218287067
314	chr6	13435177	13437934
315	chr1	200583933	200586372
316	chr20	13565580	13567853
317	chr12	55757337	55759436
318	chr5	172318784	172320542
319	chr1	154517153	154521917
320	chr1	183390940	183395103
321	chr20	10361262	10365259
322	chr6	89728125	89731718
323	chr8	75045050	75048414
324	chr8	74082934	74085703
325	chr1	220882999	220885650
326	chr8	96105707	96108337
327	chr7	93469718	93472145
328	chr1	245332194	245334514
329	chr6	15769600	15771814
330	chr1	38250621	38252661
331	chr12	121574779	121579372
332	chr7	107170471	107174105
333	chr8	99197012	99200490
334	chr12	366819	370146
335	chr8	124848949	124851847
336	chr8	100972668	100975418
337	chr1	202030883	202033180
338	chr3	120494870	120497013
339	chr1	152229238	152231242
340	chr6	20642397	20644291
341	chr12	110764758	110766325
342	chr6	30690901	30695456
343	chr6	30645309	30648987
344	chr11	65525060	65528495
345	chr6	109807957	109811376
346	chr1	159388918	159392236
347	chr1	167719527	167722672
348	chr19	44616579	44619702
349	chr17	63143188	63145837
350	chr6	24510539	24513086
351	chr22	31136312	31138618
352	chr4	41631572	41633719
353	chr3	47841607	47843392
354	chr1	233732196	233736510
355	chr2	219230781	219234973
356	chr17	59203018	59207144
357	chr2	232533700	232536275
358	chr6	43096771	43098820
359	chr8	30633173	30635088
360	chr1	218329031	218330684
361	chr1	205561456	205563098
362	chr16	88409025	88410127
363	chr7	104438710	104443859
364	chr20	17895056	17899692
365	chr6	15352307	15356491
366	chr8	116747108	116751208
367	chr8	146247402	146251326
368	chr1	178116903	178120820
369	chr1	168029100	168032652
370	chr1	229729262	229732784
371	chr1	153923927	153927358
372	chr1	153199364	153202462
373	chr8	131019075	131022024
374	chr9	116389021	116391880
375	chr19	10351046	10353556
376	chr1	149164785	149167265
377	chr17	24192437	24194291
378	chr11	57181654	57183287
379	chr12	131000639	131002098
380	chr1	191292964	191297496
381	chr8	97341477	97345914
382	chr16	30990640	30994984
383	chr11	125584984	125589151
384	chr12	70342068	70346144
385	chr8	92149784	92153813
386	chr1	172101765	172105725
387	chr19	54187079	54190638
388	chr20	32161590	32165116
389	chr1	152214726	152218250
390	chr1	148304810	148307994
391	chr1	159280590	159283611
392	chr15	87587482	87590089
393	chr7	127903468	127905526
394	chr10	51234985	51237011
395	chr8	91064062	91066052
396	chr19	57180278	57182264
397	chr8	144749160	144751008
398	chr19	17239049	17240690
399	chr7	44852840	44854033
400	chr6	34961882	34967284
401	chr1	155001935	155006042
402	chr8	119190689	119194538
403	chr1	32887330	32891118
404	chr2	190012848	190016124
405	chr2	231629511	231632391
406	chr1	93069700	93072357
407	chr2	152391141	152393773
408	chr8	144729535	144731997
409	chr3	150951109	150953425
410	chr1	202751679	202753919
411	chr2	210741982	210744196
412	chr12	118590054	118592181
413	chr1	153544718	153546826
414	chr1	170678145	170680163
415	chr11	74787678	74789635
416	chr3	52695002	52696593
417	chr11	118475763	118479365
418	chr5	72895535	72898801
419	chr1	173234340	173237566
420	chr8	126511588	126514634
421	chr12	122682774	122685767
422	chr1	182286463	182289246
423	chr1	191338950	191341582
424	chr12	9107532	9110035
425	chr1	165110419	165112910
426	chr16	127207	129687
427	chr17	31915725	31918196
428	chr3	50100839	50103309
429	chr15	79067427	79069810
430	chr1	245306856	245309213
431	chr2	26110413	26112701
432	chr1	154255508	154257789
433	chr1	28935966	28938199
434	chr8	145603286	145605469
435	chr8	103945099	103947155
436	chr1	152795537	152797562
437	chr2	55772860	55774738
438	chr17	75383930	75385527
439	chr7	73944339	73945641
440	chr16	88102621	88103837
441	chr14	66894232	66898403
442	chr3	16279762	16283902
443	chr19	54858966	54863067
444	chr1	148816149	148819758
445	chr1	164002845	164006444
446	chr17	44845302	44848561
447	chr3	180803625	180806833
448	chr6	28216443	28219545
449	chr1	93583007	93586036
450	chr1	153221512	153224342
451	chr20	18065908	18068636
452	chr19	18542833	18545494
453	chr20	47095657	47098247
454	chr14	67351379	67353950
455	chr10	101368034	101370564
456	chr8	26491265	26493781
457	chr19	51796429	51798701
458	chr1	227826162	227828374
459	chr17	4646174	4648308
460	chr5	159368495	159370603
461	chr6	26646285	26648348
462	chr1	37790636	37792678
463	chr5	137575093	137577108
464	chr1	154896616	154898504
465	chr7	75346291	75347999
466	chr15	88576636	88578113
467	chr1	155280616	155282077
468	chr8	103735933	103737163
469	chr1	210274042	210278084
470	chr12	6947941	6951699
471	chr2	223226978	223230728
472	chr1	215869028	215872736
473	chr10	75579271	75582968
474	chr10	75054208	75057887
475	chr22	28491451	28495124
476	chr11	17053758	17057386
477	chr11	57235211	57238606
478	chr1	167342606	167345926
479	chr8	120912672	120915837
480	chr5	137540985	137544142
481	chr6	42639456	42642413
482	chr1	239747883	239750653
483	chr3	12855722	12858341
484	chr7	129496774	129499353
485	chr18	17432663	17435146
486	chr1	149584907	149587389
487	chr1	178111863	178114239
488	chr1	149247070	149249420
489	chr8	82355352	82357363
490	chr3	48727713	48729699
491	chr3	102763117	102764842
492	chr1	154735109	154739880
493	chr1	153211756	153216087
494	chr11	65092716	65096616
495	chr11	225144	229034
496	chr7	117609436	117613152
497	chr1	169720388	169723960
498	chr19	19290365	19293846
499	chr22	36573823	36577273
500	chr3	199159958	199163364
501	chr1	171711773	171715156
502	chr19	50148900	50152248
503	chr19	10373234	10376496
504	chr1	53474579	53477809
505	chr10	101977421	101980638
506	chr14	74661827	74664895
507	chr1	7942751	7945770
508	chr14	23733308	23736201
509	chr19	5668893	5671617
510	chr1	23890221	23892897
511	chr6	41861357	41863940
512	chr8	132984750	132987328
513	chr11	64784933	64787330
514	chr1	200576091	200578363
515	chr22	29316047	29318279
516	chr2	215884343	215886569
517	chr1	27120764	27122875
518	chr8	145882175	145884207
519	chr8	71681123	71683149
520	chr8	74819815	74821740
521	chr3	182113024	182114894
522	chr9	35720419	35722075
523	chr16	72957926	72959578
524	chr14	22466972	22468609
525	chr2	177786244	177787478
526	chr19	1890990	1891711
527	chr17	7528915	7534467
528	chr10	102734730	102739321
529	chr11	62377726	62382082
530	chr7	77263804	77267987
531	chr2	44440644	44444689
532	chr2	26420559	26424410
533	chr20	25550489	25554254
534	chr1	168766356	168770067
535	chr19	2277973	2281575
536	chr6	18370516	18373997
537	chr19	54835620	54839085
538	chr11	73263667	73267050
539	chr12	8991988	8995355
540	chr8	146095764	146099032
541	chr17	70712066	70715312
542	chr1	224031010	224034245
543	chr1	226393686	226396711
544	chr1	148164588	148167503
545	chr1	158497419	158500333
546	chr6	28211097	28213833
547	chr1	40399152	40401876
548	chr3	197712490	197715162
549	chr12	70519345	70521842
550	chr8	95554579	95557070
551	chr1	191357708	191359937
552	chr8	145228605	145230543
553	chr1	143807602	143809522
554	chr7	128289653	128291487
555	chr1	198855334	198857157
556	chr2	73816443	73818075
557	chr1	243091408	243093022
558	chr16	2419442	2420930
559	chr16	1773113	1774577
560	chr8	128815547	128820856
561	chr7	98842380	98846870
562	chr1	166170137	166174380
563	chr1	225192703	225196802
564	chr2	55696321	55700284
565	chr11	68426244	68430015
566	chr1	144226076	144229843
567	chr10	74680310	74684018
568	chr2	61967192	61970681
569	chr20	18494747	18498184
570	chr20	31450774	31454177
571	chr11	62327164	62330553
572	chr1	148505738	148509102
573	chr7	123174378	123177725
574	chr9	124713576	124716851
575	chr5	179216780	179219882
576	chr20	19945337	19948221
577	chr1	203445009	203447809
578	chr1	154290471	154293199
579	chr12	56430353	56433036
580	chr8	124475451	124478078
581	chr8	95904066	95906624
582	chr6	8379292	8381785
583	chr6	24882739	24885226
584	chr1	35268480	35270877
585	chr7	99514992	99517346
586	chr2	128283743	128286073
587	chr8	124497315	124499575
588	chr17	37425331	37427565
589	chr1	217413388	217415567
590	chr14	49120927	49123052
591	chr1	28430182	28432293
592	chr7	127769367	127771281
593	chr6	99947389	99949097
594	chr8	146197049	146201353
595	chr6	30400699	30404345
596	chr9	103199028	103202547
597	chr6	151813515	151816977
598	chr12	81274560	81277843
599	chr11	47824577	47827827
600	chr17	70911498	70914664
601	chr4	6760760	6763767
602	chr3	187135917	187138832
603	chr7	97718046	97720960
604	chr5	138657054	138659825
605	chr6	28300127	28302731
606	chr12	63290646	63293191
607	chr3	133618289	133620732
608	chr4	152239811	152242236
609	chr14	103099015	103101375
610	chr3	11861240	11863475
611	chr2	100984812	100986963
612	chr17	35697450	35699455
613	chr17	72242701	72244250
614	chr12	120219059	120220363
615	chr14	67231116	67232331
616	chr6	30791762	30798477
617	chr1	205990205	205994639
618	chr9	122593393	122597421
619	chr1	70442089	70445911
620	chr17	55137954	55141563
621	chr6	43649964	43653519
622	chr1	183550791	183554321
623	chr18	46059721	46063048
624	chr3	143647015	143650283
625	chr3	15616751	15619904
626	chr3	12572855	12575835
627	chr1	35877727	35880696
628	chr5	122785239	122788010
629	chr3	40540348	40543109
630	chr12	42484774	42487436
631	chr1	27520561	27523156
632	chr11	77961614	77964025
633	chr8	101389318	101391555
634	chr19	54682654	54684840
635	chr15	39363140	39365274
636	chr1	63021821	63023885
637	chr1	211290585	211292535
638	chr2	219283549	219285430
639	chr1	90233417	90235235
640	chr18	66022327	66024127
641	chr3	51949399	51951171
642	chr17	78071108	78072858
643	chr2	241901766	241903137
644	chr2	26319390	26323352
645	chr2	63667304	63671160
646	chr20	47963158	47966920
647	chr12	78850742	78854389
648	chr17	53280439	53283943
649	chr10	12276066	12279568
650	chr1	161556668	161560066
651	chr6	2188857	2192155
652	chr1	231815811	231819064
653	chr5	36186081	36189328
654	chr20	21230624	21233807
655	chr1	229068564	229071733
656	chr7	130662108	130665258
657	chr11	85632795	85635869
658	chr12	121802480	121805338
659	chr18	59239281	59242083
660	chr11	34083038	34085801
661	chr10	71598634	71601316
662	chr4	148756935	148759551
663	chr6	28326123	28328729
664	chr1	153507983	153510587
665	chr12	55324261	55326779
666	chr7	43734334	43736843
667	chr3	173950751	173953210
668	chr1	77919101	77921546
669	chr1	203983817	203986250
670	chr16	67975573	67977863
671	chr1	224660443	224662701
672	chr5	154300259	154302506
673	chr1	54074893	54077102
674	chr19	10626190	10628363
675	chr13	33289719	33291873
676	chr19	57333078	57335099
677	chr3	197777849	197779868
678	chr6	8046530	8048527
679	chr5	140060049	140061976
680	chr8	145483871	145485781
681	chr19	45641170	45643017
682	chr14	59628679	59630411
683	chr16	48616735	48618305
684	chr16	1300075	1301559
685	chr11	8659508	8663884
686	chr8	109522838	109527161
687	chr14	56803765	56807605
688	chr10	99193809	99197333
689	chr9	130123092	130126574
690	chr1	149520332	149523801
691	chr3	47818330	47821713
692	chr6	43590977	43594346
693	chr9	115076326	115079607
694	chr11	118496214	118499466
695	chr14	74247645	74250880
696	chr1	211253676	211256666
697	chr19	54690626	54693367
698	chr1	202308851	202311535
699	chr5	121324787	121327459
700	chr2	37235964	37238492
701	chr5	140050140	140052665
702	chr12	121944582	121947076
703	chr2	190234181	190236644
704	chr6	16236866	16239312
705	chr12	56167893	56170275
706	chr10	93672869	93675214
707	chr7	56140234	56142465
708	chr1	154806944	154809138
709	chr19	3449867	3451997
710	chr14	103096645	103098733
711	chr11	31787239	31789310
712	chr1	221054625	221056665
713	chr1	40119998	40121954
714	chr14	69894475	69896425
715	chr14	99017390	99019306
716	chr12	27288447	27290321
717	chr18	37788978	37790841
718	chr19	2735973	2737826
719	chr16	67721879	67723711
720	chr22	36334973	36336803
721	chr4	109791068	109792890
722	chr2	114058435	114059545
723	chr5	137904345	137909346
724	chr2	206730331	206734931
725	chr5	31566107	31570339
726	chr17	38574183	38578370
727	chr14	68933117	68937248
728	chr16	55775858	55779972
729	chr22	39580571	39584543
730	chr6	24772750	24776473
731	chr5	14716063	14719698
732	chr4	166467042	166470668
733	chr7	98759873	98763461
734	chr1	16810281	16813650
735	chr5	176708922	176712063
736	chr6	76367502	76370632
737	chr10	74596098	74599225
738	chr6	10855057	10858031
739	chr7	91994261	91997183
740	chr1	153444499	153447388
741	chr17	34809417	34812303
742	chr9	130172361	130175217
743	chr8	25371652	25374504
744	chr6	17812958	17815802
745	chr18	52455005	52457685
746	chr7	100309817	100312449
747	chr6	28425066	28427683
748	chr19	7912746	7915339
749	chr4	111337453	111339887
750	chr17	37981992	37984422
751	chr5	86742840	86745243
752	chr14	20805325	20807695
753	chr1	224991919	224994284
754	chr8	128875960	128878314
755	chr8	124320785	124323079
756	chr5	77624857	77627133
757	chr10	116687731	116689918
758	chr10	70150730	70152857
759	chr1	242883151	242885264
760	chr19	43801457	43803564
761	chr17	35462905	35464900
762	chr1	203556217	203558086
763	chr5	167845888	167847702
764	chr8	110724369	110726118
765	chr16	2145935	2147668
766	chr1	51196914	51198480
767	chr11	43622273	43623835
768	chr17	15844220	15845596
769	chr21	37560308	37561577
770	chr16	634442	634768
771	chr17	34265726	34266002
772	chr17	7093218	7097767
773	chr8	100023753	100028277
774	chr1	182988609	182992963
775	chr2	153280440	153284709
776	chr2	55311169	55315437
777	chr2	37310085	37314317
778	chr11	118392400	118396528
779	chr17	37420635	37424699
780	chr12	122024367	122028329
781	chr9	124731670	124735489
782	chr6	86443244	86447040
783	chr16	4414407	4417844
784	chr3	130360691	130364092
785	chr6	25386219	25389575
786	chr1	20858502	20861849
787	chr1	199633080	199636421
788	chr8	144692688	144696005
789	chr17	42354522	42357774
790	chr11	111460928	111464125
791	chr11	74336702	74339869
792	chr3	40472453	40475577
793	chr20	60190157	60193277
794	chr7	127078386	127081471
795	chr10	121641333	121644230
796	chr5	65257303	65260154
797	chr6	122832848	122835688
798	chr12	120272876	120275711
799	chr1	145180195	145182986
800	chr17	27700207	27702967
801	chr16	88565611	88568283
802	chr16	70436797	70439389
803	chr8	82794286	82796868
804	chr5	149807611	149810171
805	chr20	2397408	2399954
806	chr5	139661106	139663650
807	chr5	61743905	61746396
808	chr6	30722352	30724695
809	chr3	53899477	53901786
810	chr12	55148092	55150319
811	chr12	56373974	56376108
812	chr1	201161373	201163437
813	chr19	50924395	50926427
814	chr9	126215773	126217787
815	chr1	109558013	109560021
816	chr9	33252647	33254538
817	chr8	102575307	102577182
818	chr15	86965780	86967465
819	chr3	10158439	10160118
820	chr2	85049706	85051382
821	chr8	145995323	145996976
822	chr1	148087162	148088591
823	chr2	213724965	213726373
824	chr8	144761582	144762783
825	chr19	47437301	47438279
826	chr19	5571276	5576128
827	chr2	198070762	198075569
828	chr19	46593101	46597387
829	chr2	53865443	53869580
830	chr16	55040999	55044929
831	chr4	77286433	77290216
832	chr2	130815120	130818775
833	chr1	153559216	153562784
834	chr10	115602974	115606480
835	chr3	130383227	130386704
836	chr1	224438517	224441986
837	chr6	139134838	139138224
838	chr19	55060657	55064038
839	chr11	34893007	34896383
840	chr17	40330131	40333495
841	chr1	240076589	240079926
842	chr17	75733650	75736952
843	chr20	24919163	24922420
844	chr12	31367218	31370456
845	chr4	109759787	109762993
846	chr5	143528158	143531319
847	chr8	37825155	37828220
848	chr2	219243664	219246725
849	chr18	75847696	75850756
850	chr1	144148737	144151767
851	chr1	178189458	178192464
852	chr19	45544535	45547529
853	chr6	107182628	107185573
854	chr11	62113869	62116802
855	chrX	73427170	73430083
856	chr2	113015365	113018261
857	chr12	48246530	48249420
858	chr7	17304499	17307383
859	chr7	99553601	99556420
860	chr6	31777148	31779957
861	chr12	15925724	15928516
862	chr13	20611444	20614192
863	chr19	39610558	39613291
864	chr3	123035141	123037869
865	chr19	40830277	40832902
866	chr19	39354163	39356752
867	chr11	10728533	10731068
868	chr1	154296746	154299263
869	chr2	215380260	215382707
870	chr9	15411834	15414240
871	chr2	73908642	73911046
872	chr12	27754233	27756604
873	chr7	97437941	97440272
874	chr19	50086090	50088377
875	chr7	142669950	142672235
876	chr1	26728922	26731176
877	chr20	17498517	17500694
878	chr1	201191771	201193942
879	chr12	47360847	47362957
880	chr8	91082312	91084416
881	chr2	74470881	74472933
882	chr2	95149241	95151273
883	chr6	106878354	106880341
884	chr2	135392788	135394679
885	chr3	3194660	3196452
886	chr3	52545674	52547453
887	chr20	34287431	34289072
888	chr20	18516923	18518418
889	chr2	181554134	181555517
890	chr8	101804003	101805345
891	chr2	197371807	197372734
892	chr8	82760441	82761325
893	chr6	32201883	32206895
894	chr8	95720187	95725011
895	chr10	105143738	105148278
896	chr1	241482983	241487372
897	chr11	6579513	6583740
898	chr6	133175325	133179541
899	chr1	174440703	174444882
900	chr1	32458660	32462695
901	chr8	124353499	124357532
902	chr5	133538004	133541859
903	chr4	17419545	17423311
904	chr12	54495993	54499726
905	chr8	86318113	86321732
906	chr11	64644419	64648020
907	chr2	198005912	198009492
908	chr4	84594461	84598027
909	chr19	5926787	5930340
910	chr22	40192865	40196400
911	chr8	98724736	98728268
912	chr7	75513797	75517306
913	chr1	152194776	152198198
914	chr3	48455252	48458665
915	chr5	96542853	96546151
916	chr6	49537545	49540763
917	chr5	154216961	154220149
918	chr8	76481576	76484733
919	chr17	31159395	31162508
920	chr12	47530321	47533422
921	chr1	10412154	10415222
922	chr1	150147255	150150286
923	chr21	43398926	43401955
924	chr2	15616799	15619682
925	chr13	32009009	32011829
926	chr11	62200799	62203612
927	chr4	75241653	75244407
928	chr1	154350685	154353394
929	chr16	66309145	66311836
930	chr11	66161768	66164431
931	chr12	74189327	74191844
932	chr3	49115452	49117906
933	chr3	32701184	32703588
934	chr20	33714211	33716614
935	chr8	87588268	87590588
936	chr18	45270899	45273151
937	chr8	120289934	120292062
938	chr8	118601585	118603688
939	chr22	22438609	22440695
940	chr1	204850602	204852443
941	chr22	36783223	36785036
942	chr1	36701347	36703133
943	chr17	41016198	41017977
944	chr15	70861221	70862938
945	chr2	73859381	73861033
946	chr1	32174641	32176278
947	chr12	122508391	122509968
948	chr12	92357840	92359410
949	chr14	52230484	52232036
950	chr22	39930984	39932535
951	chr19	1856332	1857854
952	chr14	67356034	67357450
953	chr2	200526302	200530847
954	chr9	129927519	129931715
955	chr12	6666533	6670611
956	chr16	21870268	21874323
957	chr2	122121727	122125775
958	chr4	57026558	57030586
959	chr5	64954350	64958251
960	chr6	7051910	7055711
961	chr11	71315804	71319547
962	chr5	89804154	89807872
963	chr1	19449279	19452994
964	chr12	44946536	44950211
965	chr15	65620255	65623795
966	chr14	73619429	73622938
967	chr15	42614915	42618400
968	chr6	99978231	99981677
969	chr14	22632708	22636144
970	chr2	218788893	218792324
971	chr7	10944419	10947849
972	chr1	43626331	43629731
973	chr11	60885003	60888347
974	chr12	55402829	55406165
975	chr5	112223867	112227179
976	chr7	54792631	54795895
977	chr1	164062759	164066020
978	chr2	101234479	101237709
979	chr14	34830488	34833711
980	chr3	14193575	14196783
981	chr4	77128450	77131651
982	chr11	82459220	82462377
983	chr7	103633909	103637031
984	chr5	74097363	74100448
985	chr12	102882324	102885394
986	chr19	3711390	3714434
987	chr4	101088837	101091795
988	chr2	20113293	20116205
989	chr1	178736572	178739446
990	chr6	155675773	155678580
991	chr12	46784395	46787150
992	chr8	124153762	124156478
993	chr1	36461683	36464387
994	chr15	62466194	62468897
995	chr6	28155591	28158283
996	chr17	46585816	46588480
997	chr1	165957022	165959597
998	chr4	68896012	68898570
999	chr12	119359552	119362052
1000	chr1	149850789	149853271
1001	chr19	52325780	52328164
1002	chr19	12265040	12267423
1003	chr2	45690049	45692419
1004	chr8	101639056	101641407
1005	chr10	79457628	79459961
1006	chr6	36949218	36951530
1007	chr8	143805719	143808006
1008	chr8	124620560	124622788
1009	chr18	41930181	41932384
1010	chr17	8092627	8094813
1011	chr1	209913940	209916052
1012	chr1	100486241	100488350
1013	chr13	44592315	44594419
1014	chr22	30474296	30476368
1015	chr5	178909466	178911519
1016	chr7	140359322	140361348
1017	chr2	118288646	118290659
1018	chr4	48527707	48529701
1019	chr17	25827803	25829789
1020	chr19	13735727	13737703
1021	chr11	77381483	77383438
1022	chr16	67723994	67725914
1023	chr1	21980190	21982078
1024	chr10	69503279	69505113
1025	chr14	22572552	22574330
1026	chr5	10407235	10408930
1027	chr17	16224854	16226395
1028	chr2	24122463	24123934
1029	chr6	13681055	13682500
1030	chr16	24648922	24650352
1031	chr14	92721316	92721973
1032	chr3	49422056	49426418
1033	chr1	222686608	222690929
1034	chr17	39617783	39622031
1035	chr1	62673224	62677431
1036	chr10	101933702	101937765
1037	chr16	84388629	84392671
1038	chr1	54289315	54293344
1039	chr4	39203798	39207637
1040	chr1	203865546	203869380
1041	chr20	10600275	10604069
1042	chr2	201642950	201646653
1043	chr8	105668358	105672048
1044	chr1	1497882	1501554
1045	chr8	64241805	64245469
1046	chr1	40494518	40498146
1047	chr12	48789907	48793515
1048	chr1	213806496	213810102
1049	chr1	153365850	153369423
1050	chr9	34114077	34117425
1051	chr10	127396851	127400097
1052	chr7	141083359	141086592
1053	chr18	41799031	41802252
1054	chr2	99162811	99165982
1055	chr19	47270720	47273876
1056	chr12	64809138	64812289
1057	chr15	83058519	83061629
1058	chr8	66707113	66710194
1059	chr10	94341515	94344568
1060	chr8	144443270	144446287
1061	chr1	234752642	234755638
1062	chr2	202838141	202841133
1063	chr15	88608537	88611517
1064	chr7	64852202	64855059
1065	chr6	83958411	83961263
1066	chr19	50371772	50374617
1067	chr1	23365885	23368721
1068	chr12	48002009	48004820
1069	chr17	40121225	40123938
1070	chr17	62790990	62793689
1071	chr12	1669461	1672159
1072	chr5	41939243	41941807
1073	chr11	111449338	111451887
1074	chr1	195380442	195382867
1075	chr1	152223585	152226005
1076	chr14	54946494	54948887
1077	chr8	87424318	87426613
1078	chr1	87150364	87152639
1079	chr1	19795299	19797557
1080	chr6	137580474	137582707
1081	chr8	145659341	145661545
1082	chr1	32529514	32531716
1083	chr9	33279495	33281685
1084	chr11	46570396	46572514
1085	chr18	69966130	69968246
1086	chr7	75824210	75826225
1087	chr8	103318409	103320416
1088	chr10	135057736	135059675
1089	chr17	43262359	43264294
1090	chr6	30818655	30820446
1091	chr1	154976289	154978076
1092	chr12	129922755	129924500
1093	chr1	26433007	26434708
1094	chr7	66023892	66025584
1095	chr5	132388590	132390282
1096	chr3	49952325	49953978
1097	chr6	42292047	42293694
1098	chr2	74226855	74228458
1099	chr12	48704178	48705749
1100	chr19	6149117	6150651
1101	chr3	47490753	47492130
1102	chr12	53005058	53006420
1103	chr1	148081599	148082930
1104	chr17	71412967	71413285
1105	chr11	62249303	62254183
1106	chr1	226361012	226365340
1107	chr14	76991768	76995940
1108	chr9	135203104	135207215
1109	chr1	33053547	33057581
1110	chr3	198151584	198155559
1111	chr16	3271997	3275970
1112	chr17	6855005	6858854
1113	chr12	122432893	122436603
1114	chr12	109388537	109392237
1115	chr17	630758	634356
1116	chr3	185334079	185337668
1117	chr17	24011420	24014852
1118	chr1	28840406	28843788
1119	chr11	6457741	6461114
1120	chr6	30287406	30290733
1121	chr8	120935345	120938666
1122	chr8	94996501	94999750
1123	chr12	100323929	100327153
1124	chr3	37258575	37261788
1125	chr4	103964836	103968044
1126	chr17	43372758	43375775
1127	chr5	159776995	159779947
1128	chr11	77466277	77469194
1129	chr1	152845433	152848331
1130	chr17	4552398	4555252
1131	chr9	34167601	34170412
1132	chr2	203810681	203813480
1133	chr11	94439256	94442038
1134	chr17	5280775	5283534
1135	chr14	57780183	57782931
1136	chr3	125931220	125933934
1137	chr1	218510237	218512942
1138	chr19	44626795	44629496
1139	chr14	52242754	52245430
1140	chr11	33137829	33140428
1141	chr1	204925237	204927815
1142	chr16	14633113	14635654
1143	chr17	26182575	26185093
1144	chr9	132558557	132561043
1145	chr8	104379259	104381733
1146	chr3	150329483	150331913
1147	chr3	58266863	58269219
1148	chr7	132588153	132590383
1149	chr9	130305958	130308147
1150	chr17	38202569	38204569
1151	chr16	3123072	3125052
1152	chr17	1880115	1882055
1153	chr7	129037095	129038982
1154	chr7	44206918	44208792
1155	chr19	11785694	11787431
1156	chr17	37558941	37560653
1157	chr17	41624377	41626087
1158	chr16	2743051	2744755
1159	chr6	131989448	131991121
1160	chr6	109909330	109910994
1161	chr7	25129918	25131580
1162	chr20	47236139	47237771
1163	chr9	114518845	114520334
1164	chr20	33142579	33144038
1165	chr11	117735451	117736892
1166	chr10	99435584	99437011
1167	chr10	1083488	1084883
1168	chr1	2506319	2507664
1169	chr19	52544289	52545524
1170	chr1	25999597	26000339
1171	chr1	226739864	226744762
1172	chr19	45912358	45916664
1173	chr1	225987786	225991990
1174	chr11	9437024	9441157
1175	chr11	107596686	107600728
1176	chr9	134894260	134898298
1177	chr5	148908629	148912583
1178	chr2	203482809	203486705
1179	chr5	87598530	87602280
1180	chr16	88153114	88156779
1181	chr19	9797628	9801133
1182	chr1	195435241	195438703
1183	chr6	136650844	136654297
1184	chr10	103566168	103569600
1185	chr17	71173074	71176493
1186	chr19	16512300	16515682
1187	chr14	23837039	23840336
1188	chr16	30272725	30275969
1189	chr10	70608681	70611905
1190	chr6	31232738	31235958
1191	chr19	41396437	41399603
1192	chr10	18986912	18990013
1193	chr22	27466524	27469600
1194	chr15	81215072	81218101
1195	chr5	71650320	71653326
1196	chr11	4071329	4074320
1197	chr4	110955241	110958222
1198	chr1	23976291	23979250
1199	chr2	152738750	152741618
1200	chr7	99353319	99356166
1201	chr2	108430618	108433463
1202	chr6	101434449	101437260
1203	chr8	124121658	124124467
1204	chr12	67366148	67368899
1205	chr3	98965155	98967849
1206	chr11	57053148	57055836
1207	chr1	203739551	203742235
1208	chr22	29081301	29083962
1209	chr16	65700685	65703335
1210	chr2	183288217	183290776
1211	chr8	119701644	119704160
1212	chr10	112052951	112055427
1213	chr10	102015508	102017818
1214	chr11	73147563	73149802
1215	chr7	122983566	122985781
1216	chr19	12904097	12906257
1217	chr8	141712209	141714325
1218	chr10	124903721	124905832
1219	chr3	9414606	9416713
1220	chr20	56659655	56661739
1221	chr1	17251223	17253273
1222	chr7	137795586	137797594
1223	chr3	52003228	52005150
1224	chr7	19713492	19715395
1225	chr7	156435224	156437114
1226	chr1	23218878	23220728
1227	chr12	92385345	92387190
1228	chr3	142939816	142941588
1229	chr1	227828624	227830290
1230	chr1	120412186	120413805
1231	chr19	10077977	10079544
1232	chr19	12704885	12706420
1233	chr19	58528751	58530284
1234	chr3	48103942	48105440
1235	chr12	51979649	51981018
1236	chr10	71834162	71835351
1237	chr10	3203641	3204717
1238	chr16	73575633	73576681
1239	chr10	80499017	80500040
1240	chr19	60585559	60591151
1241	chr1	46538570	46543710
1242	chr19	50598682	50603352
1243	chr11	65867064	65871698
1244	chr22	23279377	23283931
1245	chr17	70766985	70771469
1246	chr1	152159614	152163972
1247	chr5	54637344	54641677
1248	chr18	31961597	31965901
1249	chr14	34519221	34523502
1250	chr4	914292	918444
1251	chr12	119366568	119370700
1252	chr16	23558086	23562158
1253	chr1	145108302	145112283
1254	chr1	109034845	109038779
1255	chr17	43326484	43330362
1256	chr1	152200323	152204106
1257	chr11	60952069	60955834
1258	chr12	6471070	6474774
1259	chr11	125642324	125646026
1260	chr3	124785020	124788657
1261	chr11	75202588	75206210
1262	chr7	98933687	98937205
1263	chr11	27483008	27486520
1264	chr22	40345160	40348641
1265	chr1	78215712	78219168
1266	chr8	38080528	38083913
1267	chr6	11200774	11204108
1268	chr12	122282320	122285635
1269	chr9	94094229	94097514
1270	chr1	222098240	222101507
1271	chr14	74417372	74420615
1272	chr11	75831813	75835042
1273	chr13	102294798	102298025
1274	chr12	14846008	14849176
1275	chr18	46065930	46069024
1276	chr3	114714629	114717722
1277	chr7	101891041	101894128
1278	chr2	233122193	233125240
1279	chr11	64656988	64660031
1280	chr16	66526348	66529357
1281	chr6	32969088	32972096
1282	chr1	23989563	23992568
1283	chr4	95591313	95594299
1284	chr11	77526771	77529668
1285	chr22	37381305	37384126
1286	chr17	72064228	72067044
1287	chr11	16715650	16718463
1288	chr7	72734180	72736948
1289	chr16	65817652	65820328
1290	chr1	52115446	52118076
1291	chr15	53274724	53277343
1292	chr1	160797138	160799752
1293	chr6	17708214	17710757
1294	chr1	210525680	210528215
1295	chr11	117947796	117950317
1296	chr9	99435866	99438355
1297	chr17	26256130	26258610
1298	chr14	49387418	49389892
1299	chr3	197950860	197953332
1300	chr7	128166131	128168547
1301	chr2	27847305	27849714
1302	chr6	150009498	150011875
1303	chr20	47986070	47988417
1304	chr4	155689118	155691425
1305	chr1	153410498	153412779
1306	chr11	47152790	47155053
1307	chr19	63759355	63761615
1308	chr18	19286720	19288979
1309	chr7	98907570	98909816
1310	chr12	132072474	132074703
1311	chr22	29938178	29940390
1312	chr10	53127748	53129940
1313	chr14	103455540	103457685
1314	chr3	28257512	28259587
1315	chr16	1816799	1818850
1316	chr11	57285746	57287783
1317	chr1	20705968	20707947
1318	chr6	43502988	43504966
1319	chr2	99470630	99472570
1320	chr9	130682329	130684179
1321	chr1	11962951	11964801
1322	chr5	179058627	179060453
1323	chr2	122209211	122211033
1324	chr4	185890449	185892249
1325	chr1	185064270	185066039
1326	chr8	142385541	142387271
1327	chr1	239868425	239870133
1328	chr17	35628774	35630355
1329	chr6	125663116	125664664
1330	chr12	12857417	12858884
1331	chr10	98335013	98336447
1332	chr5	141468926	141470343
1333	chr9	70840726	70841991
1334	chr8	145088364	145088663
1335	chr8	68134806	68140960
1336	chr11	65136933	65141942
1337	chr12	107476937	107481794
1338	chr12	119608185	119612927
1339	chr6	41994832	41999010
1340	chr7	66096572	66100729
1341	chr11	10834109	10838134
1342	chr5	132413873	132417761
1343	chr19	54773767	54777619
1344	chr7	17944363	17948201
1345	chr3	151745301	151749075
1346	chr6	88354456	88358181
1347	chr1	247118178	247121897
1348	chr1	224134777	224138457
1349	chr5	68699101	68702751
1350	chr11	116146729	116150339
1351	chr20	60393889	60397498
1352	chr19	7598651	7602239
1353	chr9	33461555	33465044
1354	chr6	87920650	87924128
1355	chr2	10745491	10748942
1356	chr2	219817092	219820532
1357	chr13	45523093	45526483
1358	chr8	90837848	90841235
1359	chr3	109789144	109792523
1360	chr16	19635048	19638407
1361	chr10	1022836	1026124
1362	chr17	2184605	2187882
1363	chr1	23941361	23944544
1364	chr6	30141523	30144695
1365	chr4	76815455	76818562
1366	chr1	39109971	39113061
1367	chr16	27467274	27470362
1368	chr3	143778443	143781518
1369	chr4	183607049	183610062
1370	chr9	138740642	138743613
1371	chr12	97510704	97513656
1372	chr3	197291249	197294164
1373	chr11	47402245	47405151
1374	chr5	64893468	64896371
1375	chr16	66900595	66903463
1376	chr11	65575124	65577958
1377	chr19	43830162	43832993
1378	chr5	153397096	153399886
1379	chr17	70688455	70691169
1380	chr15	76516673	76519343
1381	chr6	7486908	7489576
1382	chr11	85689920	85692579
1383	chr5	89859277	89861922
1384	chr11	118372691	118375336
1385	chr8	82184656	82187300
1386	chr17	71578363	71580998
1387	chr19	42399989	42402614
1388	chr4	38859578	38862202
1389	chr20	34667549	34670173
1390	chr1	44977363	44979927
1391	chr1	28434484	28436994
1392	chr5	37405052	37407541
1393	chr8	82915407	82917863
1394	chr7	134503957	134506406
1395	chr6	42954510	42956954
1396	chr1	10457330	10459746
1397	chr22	30124810	30127200
1398	chr2	74006529	74008901
1399	chr1	148934789	148937158
1400	chr17	38403687	38406049
1401	chr11	82545840	82548159
1402	chr1	53434659	53436934
1403	chr8	81103594	81105865
1404	chr8	145714341	145716592
1405	chr19	12134813	12137028
1406	chr16	4721915	4724129
1407	chr14	70135452	70137659
1408	chr20	25124551	25126726
1409	chr19	50041173	50043218
1410	chr3	10335826	10337841
1411	chr2	175753176	175755172
1412	chr12	92296287	92298220
1413	chr5	43347476	43349337
1414	chr7	134892681	134894537
1415	chr1	2313510	2315339
1416	chr1	20983843	20985664
1417	chr20	55359523	55361341
1418	chr6	33467391	33469206
1419	chr19	58091157	58092858
1420	chr10	97442190	97443865
1421	chr6	117095277	117096767
1422	chr12	52132369	52133856
1423	chr20	3818412	3819872
1424	chr1	1698084	1699522
1425	chr3	143078789	143080176
1426	chr4	2815731	2816669
1427	chr12	122761938	122762800
1428	chr11	64538643	64539464
1429	chr7	55923086	55923893
1430	chr12	55363975	55369671
1431	chr11	195541	200874
1432	chr6	33362896	33367403
1433	chr17	24299354	24303734
1434	chr1	204046727	204051076
1435	chr10	114194714	114199041
1436	chr8	141588357	141592679
1437	chr22	27992047	27996367
1438	chr6	110606251	110610480
1439	chr20	42270400	42274516
1440	chr7	16650140	16654225
1441	chr8	67739873	67743924
1442	chr19	14106389	14110400
1443	chr6	134314302	134318194
1444	chr2	187057332	187061181
1445	chr12	110606158	110610007
1446	chr6	31615700	31619528
1447	chr7	107995741	107999331
1448	chr21	45182981	45186565
1449	chr7	86618402	86621925
1450	chr2	201434907	201438342
1451	chr19	13086559	13089974
1452	chr7	56085220	56088631
1453	chr5	175746277	175749656
1454	chr7	42936782	42940159
1455	chr4	84038970	84042347
1456	chr22	38043396	38046741
1457	chr3	12678263	12681559
1458	chr11	117776222	117779453
1459	chr3	79148428	79151640
1460	chr9	36179804	36183006
1461	chr1	9924703	9927899
1462	chr8	74951594	74954771
1463	chr2	174819588	174822689
1464	chr15	33065753	33068853
1465	chr3	102886451	102889504
1466	chr4	41686279	41689329
1467	chr3	173909230	173912268
1468	chr20	29789386	29792410
1469	chr4	115738745	115741730
1470	chr17	7171430	7174374
1471	chr2	37163590	37166524
1472	chr4	15291223	15294139
1473	chr17	16281868	16284684
1474	chr12	55909391	55912206
1475	chr21	43171184	43173902
1476	chr5	133773340	133776000
1477	chr10	12122561	12125217
1478	chr17	1678902	1681548
1479	chr22	40010615	40013245
1480	chr3	53137926	53140517
1481	chr16	66676207	66678795
1482	chr3	10131645	10134226
1483	chr4	129425854	129428430
1484	chr6	127628979	127631554
1485	chr22	38227509	38230076
1486	chr10	18978942	18981459
1487	chr15	76952298	76954805
1488	chr1	158159827	158162309
1489	chr9	19091215	19093693
1490	chr3	69182100	69184568
1491	chr3	195872889	195875348
1492	chr1	31308744	31311196
1493	chr17	54651841	54654175
1494	chr1	45788637	45790949
1495	chr2	172252041	172254312
1496	chr13	48719403	48721654
1497	chr1	153377851	153380047
1498	chr19	55997855	56000042
1499	chr22	18484923	18487104
1500	chr17	70660162	70662343
1501	chr10	5766663	5768834
1502	chr7	5518554	5520718
1503	chr1	222610967	222613117
1504	chr5	134122230	134124368
1505	chr16	68157330	68159444
1506	chr12	102848302	102850387
1507	chr6	111409662	111411746
1508	chr2	201098578	201100653
1509	chr19	12862282	12864331
1510	chr3	198078600	198080645
1511	chr14	52266537	52268534
1512	chr11	125276515	125278445
1513	chr5	6684526	6686448
1514	chr1	234372330	234374252
1515	chr17	16886859	16888770
1516	chr19	5629787	5631681
1517	chr14	67135267	67137160
1518	chr17	38368785	38370625
1519	chr2	25953063	25954893
1520	chr11	117627005	117628798
1521	chr15	73015706	73017493
1522	chr17	27251299	27253008
1523	chr7	139743618	139745301
1524	chr3	11289071	11290745
1525	chr3	183994489	183996123
1526	chr2	177965804	177967429
1527	chr11	47743523	47745041
1528	chr16	1602593	1604101
1529	chr9	103335558	103337017
1530	chr19	63564365	63565811
1531	chr5	72288071	72289384
1532	chr5	43157456	43158766
1533	chr6	38777748	38778945
1534	chr2	168812428	168812965
1535	chr6	170702408	170707220
1536	chr5	1851319	1856039
1537	chr6	160128805	160133498
1538	chr19	52305275	52309933
1539	chr15	97605867	97610420
1540	chr12	26980284	26984528
1541	chr2	86184421	86188638
1542	chr14	77242402	77246543
1543	chr11	82580411	82584413
1544	chr4	39314219	39318153
1545	chr6	116997477	117001410
1546	chr11	34028696	34032570
1547	chr2	73312934	73316761
1548	chr2	84537574	84541349
1549	chr17	5261966	5265733
1550	chr3	14139253	14142942
1551	chr7	87341923	87345595
1552	chr11	73558012	73561602
1553	chr16	67929555	67933065
1554	chr1	45576661	45580171
1555	chr4	170777135	170780565
1556	chr5	140005552	140008940
1557	chr15	40626765	40630115
1558	chr3	115256824	115260138
1559	chr1	27687203	27690494
1560	chr2	128564252	128567511
1561	chr6	28199164	28202408
1562	chr6	33396887	33400105
1563	chr2	44074834	44078017
1564	chr11	113775101	113778279
1565	chr2	9611820	9614958
1566	chr6	636405	639482
1567	chr3	130640140	130643214
1568	chr22	37407109	37410163
1569	chr5	82407365	82410417
1570	chr7	77162579	77165621
1571	chr2	105319079	105322116
1572	chr17	39934358	39937381
1573	chr12	111029183	111032205
1574	chr2	69821674	69824670
1575	chr19	12693178	12696162
1576	chr18	31805607	31808559
1577	chr15	89060082	89063033
1578	chr6	144456440	144459384
1579	chr16	65524143	65527029
1580	chr6	31695402	31698279
1581	chr15	53397152	53400024
1582	chr11	74950429	74953239
1583	chr17	5310455	5313221
1584	chr8	146144858	146147620
1585	chr6	146325214	146327971
1586	chr8	43029650	43032406
1587	chr6	107885555	107888287
1588	chr17	70519440	70522122
1589	chr2	33676286	33678941
1590	chr19	17308340	17310977
1591	chr3	25805211	25807829
1592	chr3	39422299	39424894
1593	chr9	131854747	131857336
1594	chr3	102774858	102777447
1595	chr2	38955305	38957877
1596	chr16	70398800	70401347
1597	chr19	18529050	18531541
1598	chr6	43256954	43259424
1599	chr2	44249396	44251851
1600	chr1	16549946	16552396
1601	chr12	108821894	108824318
1602	chr6	10518503	10520912
1603	chr12	6546056	6548423
1604	chr20	61037546	61039840
1605	chr5	115447723	115449974
1606	chr5	133587431	133589674
1607	chr11	57192116	57194341
1608	chr1	32345629	32347849
1609	chr1	151966524	151968740
1610	chr16	30569286	30571499
1611	chr10	69899591	69901803
1612	chr19	17993118	17995315
1613	chr7	40138889	40141029
1614	chr6	112514099	112516238
1615	chr17	1533377	1535488
1616	chr17	25467418	25469467
1617	chr4	106287328	106289332
1618	chr2	170388056	170390031
1619	chr3	195785402	195787347
1620	chr12	14024340	14026250
1621	chr2	170363327	170365229
1622	chr6	4078974	4080869
1623	chr14	23008445	23010313
1624	chr20	48160978	48162839
1625	chr16	87450982	87452821
1626	chr1	39343874	39345708
1627	chr16	19439559	19441344
1628	chr6	126702566	126704334
1629	chr1	180823520	180825279
1630	chr20	36495686	36497438
1631	chr19	19003383	19005099
1632	chr18	9092829	9094516
1633	chr4	170913965	170915629
1634	chr14	75197297	75198939
1635	chr11	75767626	75769259
1636	chr4	120439646	120441247
1637	chr13	107669144	107670676
1638	chr9	17124904	17126413
1639	chr16	83600892	83602398
1640	chr20	580324	581765
1641	chr2	24151528	24152879
1642	chr16	70313543	70314860
1643	chr3	184453280	184454557
1644	chr9	94679157	94680372
1645	chr14	57832373	57837264
1646	chr4	57536716	57541486
1647	chr13	38507213	38511779
1648	chr8	102284772	102289259
1649	chr19	53811200	53815671
1650	chr12	54795296	54799749
1651	chr15	98957898	98962346
1652	chr14	95068918	95073356
1653	chr3	114946010	114950409
1654	chr3	161598449	161602815
1655	chr1	24840410	24844757
1656	chr1	101131916	101136033
1657	chr7	91711379	91715456
1658	chr6	27912113	27916160
1659	chr8	49033643	49037588
1660	chr15	40351465	40355395
1661	chr14	49168691	49172565
1662	chr9	101022761	101026592
1663	chr12	122632942	122636762
1664	chr1	40277399	40281129
1665	chr9	135270707	135274383
1666	chr4	74341616	74345289
1667	chr13	72198145	72201800
1668	chr1	52641151	52644712
1669	chr4	140222711	140226258
1670	chr4	140593058	140596600
1671	chr17	54585492	54589008
1672	chr2	232352602	232356114
1673	chr9	110734633	110738140
1674	chr8	103491608	103495099
1675	chr8	135911442	135914906
1676	chr12	88267852	88271296
1677	chr10	27025492	27028915
1678	chr2	28826643	28830038
1679	chr7	7645231	7648616
1680	chr16	56325209	56328578
1681	chr12	110933832	110937121
1682	chr7	148452825	148456096
1683	chr4	144653299	144656491
1684	chr1	114154008	114157186
1685	chr14	72593929	72597071
1686	chr19	63588746	63591884
1687	chr3	186481922	186484960
1688	chr6	36669254	36672288
1689	chr1	159256040	159259053
1690	chr20	5877841	5880832
1691	chr4	88145975	88148911
1692	chr12	51974931	51977866
1693	chr4	56947121	56950035
1694	chr11	62123547	62126407
1695	chr1	244734813	244737638
1696	chr17	24070200	24073009
1697	chr12	120810065	120812868
1698	chr5	138636762	138639550
1699	chr11	85455076	85457832
1700	chr17	2360327	2363044
1701	chr9	113432419	113435091
1702	chr10	89611069	89613723
1703	chr4	42917	45567
1704	chr1	225570319	225572915
1705	chr6	84992479	84995071
1706	chr5	110101260	110103841
1707	chr1	159411998	159414572
1708	chr12	380293	382828
1709	chr17	53650239	53652741
1710	chr1	178867568	178870044
1711	chr12	68264972	68267419
1712	chr1	231496574	231499008
1713	chr6	26766088	26768498
1714	chr11	118442501	118444907
1715	chr2	170149040	170151428
1716	chr12	27066387	27068757
1717	chr19	3575625	3577987
1718	chr19	50273837	50276183
1719	chr2	27658867	27661204
1720	chr2	86279598	86281904
1721	chr11	62175413	62177700
1722	chr6	76008763	76011035
1723	chr5	110455748	110457968
1724	chr10	127501756	127503971
1725	chr6	34499884	34502079
1726	chr2	108769030	108771215
1727	chr19	62638016	62640179
1728	chr19	51189876	51192027
1729	chr10	120926681	120928755
1730	chr1	16047570	16049623
1731	chr12	119450380	119452410
1732	chr10	115922018	115924045
1733	chr19	1541678	1543684
1734	chr14	77151036	77153009
1735	chr12	112886676	112888649
1736	chr1	196008779	196010715
1737	chr17	38916660	38918583
1738	chr15	41879751	41881646
1739	chr19	11406971	11408816
1740	chr3	52714907	52716732
1741	chr2	170137008	170138816
1742	chr10	98582659	98584434
1743	chr5	78943942	78945712
1744	chr1	85513167	85514912
1745	chr19	37528338	37530079
1746	chr20	47269071	47270789
1747	chr5	133994732	133996445
1748	chr11	14868224	14869882
1749	chr18	17446234	17447857
1750	chr17	71410892	71412496
1751	chr14	22456813	22458317
1752	chr7	44087155	44088589
1753	chr1	8007162	8008494
1754	chr20	30871656	30872799
1755	chr9	97318523	97319625
1756	chr14	44671889	44677187
1757	chr10	27567976	27573072
1758	chr8	38971323	38976295
1759	chr1	45923112	45927787
1760	chr21	33834722	33839318
1761	chr2	98589516	98593765
1762	chr10	17724273	17728520
1763	chr3	31547382	31551525
1764	chr3	44990557	44994579
1765	chr9	19219751	19223756
1766	chr13	78876153	78879994
1767	chr3	19961933	19965761
1768	chr1	19407262	19411059
1769	chr3	144201348	144205131
1770	chr6	33346680	33350456
1771	chr17	10539375	10543128
1772	chr9	26935147	26938885
1773	chr14	49155355	49159069
1774	chr12	99116507	99120210
1775	chr9	130485234	130488906
1776	chr9	2832201	2835853
1777	chr17	77279071	77282689
1778	chr8	145208284	145211888
1779	chr3	185447961	185451560
1780	chr6	143811627	143815124
1781	chr2	85618190	85621685
1782	chr19	12581089	12584580
1783	chr8	82805223	82808657
1784	chr2	65306672	65310101
1785	chr5	149358918	149362328
1786	chr2	55347814	55351222
1787	chr20	35239710	35243117
1788	chr2	19963219	19966626
1789	chr2	85433798	85437198
1790	chr1	211096617	211099991
1791	chr10	75210446	75213801
1792	chr1	152204893	152208187
1793	chr15	42366828	42370064
1794	chr15	65332101	65335312
1795	chr10	14918823	14922026
1796	chr4	84029267	84032469
1797	chr1	150001339	150004541
1798	chr5	80631364	80634525
1799	chr10	57789475	57792582
1800	chr2	68546416	68549491
1801	chr12	44405877	44408940
1802	chr7	133980091	133983149
1803	chr14	44790480	44793481
1804	chr2	64222059	64225059
1805	chr3	134861912	134864904
1806	chr4	159811083	159814047
1807	chr7	139823199	139826140
1808	chr6	36517743	36520664
1809	chr6	32033009	32035925
1810	chr21	29365828	29368677
1811	chr17	38529425	38532258
1812	chr1	28028982	28031809
1813	chr11	66643242	66646036
1814	chr7	73305271	73308037
1815	chr10	74524426	74527176
1816	chr4	129105121	129107870
1817	chr15	62174715	62177462
1818	chr8	11697667	11700397
1819	chr1	39263879	39266603
1820	chr5	150059008	150061718
1821	chr1	208044239	208046936
1822	chr15	64465224	64467897
1823	chr8	27684209	27686864
1824	chr1	112739679	112742328
1825	chr16	3389808	3392429
1826	chr7	99450694	99453299
1827	chr18	19418347	19420944
1828	chr13	94044574	94047165
1829	chr1	154448465	154451050
1830	chr12	54994418	54996997
1831	chr6	43761782	43764354
1832	chr15	72773828	72776389
1833	chr19	13746014	13748539
1834	chr1	33585093	33587587
1835	chr14	51524873	51527298
1836	chr10	75159227	75161649
1837	chr11	32561654	32564059
1838	chr6	100068155	100070550
1839	chr1	52789394	52791732
1840	chr17	34233336	34235639
1841	chr13	51665026	51667311
1842	chr2	208826769	208829046
1843	chr10	120090160	120092428
1844	chr14	22126717	22128969
1845	chr17	27795626	27797851
1846	chr4	99796372	99798564
1847	chr2	202809804	202811991
1848	chr10	30676099	30678283
1849	chr11	3354948	3357127
1850	chr9	122380511	122382648
1851	chr14	74711298	74713408
1852	chr6	135415876	135417981
1853	chr2	70327547	70329648
1854	chr1	54954050	54956090
1855	chr16	87810482	87812486
1856	chr9	33065315	33067288
1857	chr4	110868471	110870439
1858	chr6	30420573	30422497
1859	chr7	55986900	55988813
1860	chr19	2899997	2901903
1861	chr18	75895453	75897344
1862	chr5	68746889	68748756
1863	chr1	115059438	115061304
1864	chr8	141535116	141536980
1865	chr19	58136206	58138070
1866	chr2	20412174	20414036
1867	chr4	142361318	142363173
1868	chr16	28409557	28411370
1869	chr11	65441171	65442948
1870	chr18	12365102	12366874
1871	chr3	3143689	3145460
1872	chr7	156822911	156824679
1873	chr12	108800827	108802586
1874	chr14	23633309	23635051
1875	chr3	52063566	52065306
1876	chr16	45420912	45422648
1877	chr5	70787034	70788754
1878	chr19	63118211	63119929
1879	chr10	14961059	14962771
1880	chr4	80077791	80079500
1881	chr10	99149561	99151249
1882	chr13	112999775	113001457
1883	chr14	75195455	75197083
1884	chr11	62144426	62146035
1885	chr5	167937372	167938968
1886	chr10	6171277	6172869
1887	chr3	199002163	199003727
1888	chr5	130627823	130629348
1889	chr12	67920175	67921692
1890	chr1	145538676	145540121
1891	chr20	61316288	61317701
1892	chr14	55117095	55118508
1893	chr6	161332791	161334199
1894	chr15	62240925	62242308
1895	chr7	33135484	33136866
1896	chr6	31973415	31974767
1897	chr1	224315197	224316505
1898	chr10	35664054	35665322
1899	chr17	33760191	33761168
1900	chr3	187766791	187772850
1901	chr3	50348152	50353121
1902	chr8	38150935	38155531
1903	chr1	52291978	52296431
1904	chr17	4782435	4786855
1905	chr15	43479824	43483986
1906	chr3	47178451	47182603
1907	chr8	95974857	95978969
1908	chr3	47297248	47301337
1909	chr4	114899880	114903812
1910	chr3	123583280	123587159
1911	chr1	67666503	67670223
1912	chr3	187982578	187986279
1913	chr15	47233031	47236695
1914	chr3	9808210	9811832
1915	chr1	111791501	111795120
1916	chr3	130079505	130083039
1917	chr16	8797334	8800866
1918	chr4	39134812	39138340
1919	chr1	100369414	100372932
1920	chr11	18565126	18568642
1921	chr3	15442671	15446175
1922	chr20	33791639	33795122
1923	chr4	13236293	13239764
1924	chr1	31540417	31543820
1925	chr6	26231220	26234619
1926	chr1	117402430	117405818
1927	chr2	113118669	113121992
1928	chr1	76023260	76026577
1929	chr6	27546827	27550127
1930	chr3	101017794	101021079
1931	chr17	34859028	34862313
1932	chr7	113512730	113516002
1933	chr9	115210567	115213835
1934	chr9	94470489	94473672
1935	chr4	84174316	84177429
1936	chr3	181801366	181804454
1937	chr12	32002396	32005457
1938	chr11	59137064	59140108
1939	chr5	133330565	133333573
1940	chr2	127998601	128001537
1941	chr8	107737831	107740724
1942	chr16	1760216	1763105
1943	chr2	96333455	96336328
1944	chr16	82706394	82709222
1945	chr1	25444667	25447493
1946	chr10	106003776	106006601
1947	chr11	43336479	43339259
1948	chr17	5034431	5037198
1949	chr8	145230795	145233561
1950	chr15	57767013	57769769
1951	chr19	47415348	47418086
1952	chr12	8124699	8127436
1953	chr1	27097629	27100346
1954	chr11	60428898	60431604
1955	chr6	144205284	144207947
1956	chr3	42819165	42821815
1957	chr8	75050241	75052890
1958	chr1	93316685	93319306
1959	chr20	43020253	43022847
1960	chr9	124705120	124707703
1961	chr5	112339691	112342253
1962	chr6	10830349	10832896
1963	chr1	61961889	61964411
1964	chr3	140034715	140037201
1965	chr5	114624685	114627116
1966	chr6	97390069	97392470
1967	chr9	107495685	107498060
1968	chr10	113932258	113934606
1969	chr11	107384515	107386856
1970	chr9	37475736	37478055
1971	chr19	54644971	54647288
1972	chr19	54647548	54649831
1973	chr1	219980457	219982704
1974	chr19	51057056	51059285
1975	chr3	5138880	5141099
1976	chr10	79463124	79465322
1977	chr12	52121160	52123357
1978	chr8	22518116	22520300
1979	chr3	132702965	132705141
1980	chr1	149779149	149781290
1981	chr11	64857740	64859854
1982	chr1	10015554	10017652
1983	chr15	84137182	84139271
1984	chr14	89792424	89794493
1985	chr17	73885720	73887779
1986	chr15	57066544	57068591
1987	chr20	32928022	32930065
1988	chr7	96584885	96586925
1989	chr2	216653462	216655495
1990	chr2	216584769	216586795
1991	chr4	128772758	128774776
1992	chr1	24614732	24616700
1993	chr6	32253860	32255820
1994	chr2	191593109	191595059
1995	chr11	106940052	106942001
1996	chr6	18261469	18263358
1997	chr8	91725213	91727080
1998	chr8	133857115	133858970
1999	chr14	81068285	81070128
[truncated: 13,672 more rows]

## Sheet: GENE LIST
both up genes	both down genes	no change genes
AADACL1	ACBD6	7A5
ABAT	ACD	A2M
ABCC10	ACPL2	AASDH
ABCC3	AHSA1	AASS
ABI1	AK2	ABCA2
ABP1	ALDH1B1	ABCB10
ACAT1	Ambiguous (4 Symbols)	ABCB8
ACBD4	ANAPC5	ABCC5
ACOX1	ANGEL1	ABCD4
ACP2	ANKH	ABHD12
ACSF2	ANKRD16	ABHD13
ACSL1	ANKS6	ABHD2
ACTN4	ANP32A	ABHD5
ACTR10	ANP32B	ABHD7
ADSSL1	AOF2	ABI2
AGR2	APITD1	ABL2
AGR3	ARID5B	ABLIM2
AHNAK	ARIH2	ABR
AKR1B10	ARL6IP6	ACACA
AKR1C1	ARMC10	ACAD8
ALAS1	ASCL2	ACADS
ALDH1L1	ASF1B	ACADSB
ALDH3B1	ATAD2	ACCN2
ALG2	AURKA	ACOT11
Ambiguous (3 Symbols)	AURKB	ACOT8
Ambiguous (4 Symbols)	AUTS2	ACOT9
Ambiguous (9 Symbols)	AXIN2	ACOX3
ANKRA2	BARD1	ACP1
ANXA2	BAZ1B	ACP6
ANXA2P2	BCCIP	ACPT
ANXA3	BCS1L	ACRV1
ANXA4	BICD1	ACSS1
APPL2	BIRC5	ACTC1
AQP3	BLMH	ACTG2
ARCN1	BMP4	ACTR1A
ARF4	BMP7	ACTR1B
ARFGAP3	BOK	ACTR8
ARHGDIB	BRD7	ACVR1
ARL14	BRI3BP	ACVR1B
ARL6IP5	BTG3	ACVR1C
ARMCX3	BUB1B	ADAL
ARPC5	BUD13	ADAM17
ASL	C10orf119	ADAM21
ASPH	C11orf17,NUAK2	ADAM21P,ADAM21
ATAD4	C12orf24	ADAT3
ATG4A	C12orf41	ADC
ATP10B	C12orf48	ADCK1
ATP6V1A	C13orf27	ADCK2
ATP6V1H	C13orf3	ADCY6
ATP8B1	C15orf23	ADCY9
ATP9B	C15orf42	ADD1
B2M	C16orf33	ADH5
B3GALT4	C16orf75	ADI1
B4GALT1	C16orf80	ADIPOR1
BAIAP2L1	C16orf88	ADM
BBS12	C18orf55	ADNP2
BCAR3	C1orf107	ADPGK
BCL10	C1orf128	ADPRHL2
BCL3	C1orf135	ADSS
BDH2	C1orf174	AFAP1
BHLHB2	C1orf43	AFF4
BHLHB3	C1QTNF3,AMACR	AGBL5
BPNT1	C20orf20	AGGF1
BTN3A2	C21orf45	AGPAT3
BTN3A3,BTN3A2	C3orf26	AGPAT6
C10orf97	C3orf37	AGT
C14orf129	C3orf39	AHDC1
C15orf48	C4orf46	AHI1
C16orf72	C5orf25	AHSA2
C17orf91	C6orf66	AIFM1
C19orf33	C7orf24	AIFM2
C1orf106	C7orf27	AIG1
C1orf116	C7orf30	AIP
C1orf21	C7orf44	AIPL1
C1RL	C8orf33	AK2
C20orf112	C8orf55	AK3
C2orf30	C9orf105	AKAP10
C4orf32	C9orf105,SHB	AKAP13
C4orf33	C9orf140	AKAP7
C4orf34	CABC1	AKAP8
C5orf15	CABLES1	AKAP9
C5orf30	CACYBP	AKIRIN1
C5orf32	CASP2	AKIRIN2
C9orf169	CBX1	AKR1A1
CA12	CBX2	AKT2
CALCOCO2	CBX3,LOC653972	ALDH9A1
CAMK2D	CCDC5	ALDOA
CAMK2N1	CCDC50	ALG10B
CAP1	CCDC85B	ALG12
CAPG	CCDC86	ALG13,ALG13
CAPN2	CCNA2	ALG5
CAPN5	CCND2	ALKBH1
CAPN8,LOC644151	CCNE1	ALKBH4
CASP1	CCNF	ALKBH5
CASP7	CCT6A	ALKBH8
CAT	CD320	ALMS1
CBLC	CD44	ALS2
CCL14,CCL15	CDC25A	ALS2CR16
CCNDBP1	CDC45L	ALS2CR4
CCNG2	CDC6	ALS2CR8
CCNYL1	CDC7	Ambiguous (10 Symbols)
CD151	CDCA2	Ambiguous (11 Symbols)
CD164	CDCA3	Ambiguous (13 Symbols)
CD24	CDCA4	Ambiguous (14 Symbols)
CD63	CDCA5	Ambiguous (16 Symbols)
CDA	CDCA7	Ambiguous (19 Symbols)
CDKN2B	CDCA8	Ambiguous (20 Symbols)
CEACAM1	CDK2	Ambiguous (3 Symbols)
CEACAM5	CDK4	Ambiguous (4 Symbols)
CEACAM6	CDKN3	Ambiguous (5 Symbols)
CEBPA	CDT1	Ambiguous (6 Symbols)
CEBPD	CECR5	Ambiguous (7 Symbols)
CES2	CENPA	Ambiguous (9 Symbols)
CHMP1B	CENPM	AMBRA1
CHMP2A	CENPN	AMD1
CHMP2B	CENPO	AMDHD2
CHMP4B	CEP76	AMELX
CHMP5	CHAF1A	AMFR
CITED2	CHAF1B	AMMECR1
CLDN4	CHCHD3	AMOTL2
CLIC1	CHCHD4	AMPD3
CLIC3	CHD1L	AMY2B
CLIC5	CHD7	AMZ2
CMBL	CHEK2	ANAPC10
COG6	CHERP	ANAPC10,ANAPC10P
COP1,CASP1	CIRH1A	ANAPC2
COPA	CIT	ANGEL2
COPB1	CKS1B	ANK3
COPB2	CLDN2	ANKHD1,EIF4EBP3
COPG	CMTM7	ANKLE2
COQ10B	CNPY2	ANKRD10
CORO1B	CNPY3	ANKRD12
CPEB2	CNTNAP2	ANKRD13C
CPEB3	COPS3	ANKRD28
CREB3	CPOX	ANKRD32
CRIM1	CRLS1	ANKRD36B
CRIP1	CRTC3	ANKRD40
CRLF3	CSE1L	ANKRD5
CRYL1	CSNK2A2	ANKRD9
CSGLCA-T	CSRP2	ANKS1A
CSNK1D	CTPS	ANUBL1
CTH	CUEDC2	AOF1
CTNNA1	CXorf15	AP1B1
CTNND1	CYB5B	AP1GBP1
CTTN	DCK	AP1S2
CYP3A5	DCLRE1B	AP2A1
DDA1	DCUN1D5	AP2A2
DDX60	DDX20	AP3D1
DGKQ	DHFR	AP3M1
DHRS1	DHRS2	AP3S2
DHRS3	DHX33	AP4M1
DHRS7	DKC1	AP4S1
DHRS9	DLEU1	APBA3
DNAJB4	DNAJA3	APH1A
DNAJB9	DNAJC9	API5
DPP4	DNMT1	APLP2
DTX3L	DONSON	APOBEC3C
DUSP4	DPEP1	APOL6
DUSP5	DSCC1	APOOL
DUSP8	DTL	APP
DYNC1I2	DTNBP1	APPBP2
ECH1	DTYMK,LOC727761	AQP12A,AQP12B
EDEM1	E2F1	AQP2
EDEM3	E2F7	ARAF
EFNB2	E2F8	ARF1
EGR1	EBNA1BP2	ARFGAP1
EHD1	ECE2	ARFGAP2
ELF3	EDAR	ARFRP1
ELMOD2	EEF1E1	ARG2
EML2	EIF4EBP1	ARGLU1
EMP1	ENC1	ARHGAP23
EPAS1	EPHA4	ARHGAP4
EPB41L1	EPHB2	ARHGAP5
EPB41L4B	EPHB3	ARHGEF1
EREG	ERCC6L	ARHGEF10
ETHE1	ERLIN1	ARHGEF11
ETNK1	ESPL1	ARHGEF16
EXT1	ETS2	ARHGEF2
EZR	ETV4	ARHGEF3
F2RL1	EXO1	ARHGEF4
FABP1	EXOSC2	ARHGEF5
FAM102A	EXOSC3	ARHGEF7
FAM114A1	EXOSC5	ARHGEF9
FAM114A2	EXOSC8	ARID1A
FAM127A	EXOSC9	ARID1B
FAM13A1	EZH2	ARID1B,LOC729446
FAM18B	FAF1	ARID4A
FAM59A	FAM148A	ARIH1
FBLIM1	FAM152A	ARIH2
FBXO8	FAM43A	ARL15
FER1L3	FAM54A	ARL17P1,ARL17
FLJ20160	FAM64A	ARL3
FLJ32252	FAM83D	ARL6
FLNB	FANCG,VCP	ARL6IP2
FLRT3	FANCI	ARL6IP4,OGFOD2
FNDC3B	FBXL10	ARMC7
FOSL2	FBXL14	ARMC8
FOXQ1	FBXO45	ARMCX5
FRMD3	FBXO5	ARPC5L
FUT2	FEN1	ARPM1
FXYD3	FERMT1	ARPP-19
FZD5	FGFR4	ARRDC2
GABARAPL2	FIGNL1	ARSB
GALE	FKBP4	ARSD
GALNT5	FKBP5	ARSE
GBP3	FKTN	ARSK
GCC2	FLJ41352,SMPD4	ASAH2B
GCNT3	FOXM1	ASB1
GDF15	FOXRED2	ASB3
GFPT1	FTSJ2	ASB6
GGT6	FUSIP1,LOC642558	ASB7
GJB1	GART	ASH1L
GJB5	GEMIN4	ASH2L
GK	GINS1	ASPHD2
GLRX	GINS2	ASTE1
GLYCTK	GINS3	ASTN2
GMFB	GINS4	ASXL1
GMPPA	GJA1	ASXL2
GMPPB,AMIGO3	GJB2	ATAD2B
GOLGA5	GLB1L2	ATE1
GOLPH3L	GLS2	ATF1
GOLT1A	GLT25D1	ATF2
GPR126	GMPS	ATF3
GPRC5A	GOLSYN	ATF6
GRN	GPATCH4	ATF7
GSN	GPC4	ATF7IP
GULP1	GPN3	ATG10
H2AFY	GPSM2	ATG4D
HADHA	GPT2	ATG7
HADHB	GRPEL1	ATM
HBEGF	GRSF1	ATMIN
HERPUD1	GSG2	ATP11A
HES1	GTPBP6	ATP11B
HIGD1A	H2AFX	ATP11C
HIST1H3H	H2AFY2	ATP13A1
HIST2H2BE	HDAC2	ATP1A1
HLA-DMA	HEATR2	ATP1B1
HMGCL	HELLS	ATP2A2
HMGCS2	HES6	ATP5A1
HNF4A	HEXDC	ATP5E
HPGD	HIG2	ATP5F1
HRB	HJURP	ATP5G2
HSPA5	HMGB1	ATP5G3
HSPC159	HMGB2	ATP5I
HYAL1	HMGB3	ATP5J2
IDH1	HNRNPA0	ATP5L
IDI1	HNRNPAB	ATP5O
IFI35	HNRNPR	ATP5S
IFIT1	HSPA14	ATP6V0B
IFIT3	HSPC111	ATP6V1B2
IGF2BP3	HSPE1	ATP6V1C1
IL1R2	IARS	ATP6V1D
IL1RN	ICMT	ATP7B
IL32	ID3	ATPAF2
IL33	IL17RB	ATPBD4
INPP1	ILF2	ATPIF1
IQGAP1	ILF3	ATRN
IRF6	IMMP1L	ATRX
IRF9	IMPA2	ATXN2
IRS1	IPO4	ATXN3
ITFG1	IPO9	ATXN7
ITGB6	JPH1	ATXN7L1
ITSN1	KANK1	ATXN7L3
JARID1B	KBTBD6	AUH
JUNB	KHK	AUP1
JUP	KHSRP	AURKAIP1
KCTD10	KIAA0100	AZI2
KDELR3	KIAA0101	AZIN1
KIAA0146	KIAA0152	B3GALNT2
KIAA0494	KIAA0406	B3GALT6
KIAA0746,SERINC2	KIAA0922	B3GALTL
KIAA1217	KIAA1199	B3GAT3
KIAA1370	KIAA1274	B3GNT7
KIAA1468	KIAA1324	B4GALT4
KIF13B	KIAA1553	B4GALT7
KIFAP3	KIF15	BACE2
KLF2	KIF18B	BAG3
KLF3	KIF20A	BAG4
KLF4	KIF2C	BAG5
KLF5	KLHDC4	BAHD1
KLF6	KLHDC5	BAIAP2
KLF7	KRI1	BAIAP2L2
KLF9	LBR	BANP
KLHL28	LGR5	BAT2D1
KLHL9	LIG1	BAT3
KLK10	LMNB2	BAT4
KRAS	LOC100128259,LOC346887	BAX
KRCC1	LOC100128843,POLE	BAZ2A
KRT19	LOC100133684,GAS6	BBC3
KRT20	LOC129293	BBS2
LAMA3	LOC151162	BBS4
LAMB2	LOC25845	BBS9
LAMB3	LOC388796	BCAN
LATS2	LOC442497,SLC3A2	BCAP29
LBH	LOC646762	BCAS3
LDHD	LOC728554,THOC3	BCAT1
LGALS1	LOC93622	BCDIN3D
LGALS4	LONP1	BCL11A
LIMA1	LRDD	BCL11B
LIPA	LRIG1	BCL2L11
LMNA	LRP4	BCL2L13
LOC100128461,BAIAP2L1	LSM2	BCL2L2
LOC100128822	LSM5	BCL7A
LOC100133772,SLC16A5	LSM6	BCL7B
LOC26010	LSM7	BCL9
LOC284422	LYAR	BCOR
LOC727765,DGAT1	MAD2L1	BCORL1
LOC727811,CCRL2	MANEAL	BCR
LOC729580	MCAM	BECN1
LOH11CR2A	MCM10	BFSP1
LPAR5	MCM2	BHLHB9
LPP	MCM3	BICD1
LRP10	MCM4	BICD2
LRRC1	MCM5	BIK
LXN	MCM6	BIN3
MAFF	MCM7	BIVM
MALL	MELK	BLOC1S2
MAP2K1IP1	MEPCE	BLVRA
MFSD1	METT10D	BMP1
MGAT2	METTL3	BMP2K
MGLL	MINA	BMPR1A
MGST3	MKI67	BMPR2
MICAL1	MLF1IP	BMS1P5
MICAL2	MLLT6	BNIP1
MID1IP1	MND1	BPTF
MLF1	MORC4	BRAF
MLPH	MOSC1	BRAP
MOBKL2B	MPP5	BRCA2
MPZL3	MRPL11	BRD1
MTM1	MRPL16	BRD2
MUC2	MRPL39	BRD4
MUC5AC	MRPL4	BRD9
MVP	MRPL50	BRE
MXD1	MRPS26	BRF2
MXI1	MRPS6	BRMS1L
MYO7B	MRTO4	BRWD1
NAT1	MSH2	BSPRY
NCOA4	MSH6	BTAF1
NDEL1	MSX1	BTBD7
NEDD4L	MT1X	BTBD9
NEU1	MT2A	BTD
NQO1	MTERFD1	BTF3
NR3C2	MTHFD1L	BTF3L2
NRAS	MTMR4	BTN2A2
NRN1	MTP18	BTNL9
NT5E	MUTED,TXNDC5	BTRC
OAS1	MYB	BXDC5
OASL	MYBL2	C10orf104
OPN3	MYC	C10orf12
ORAI3	MYCL1	C10orf18
ORMDL2	MYH4	C10orf46
OSBPL7	MYO10	C10orf47
OSBPL9	MYO19	C10orf76
PAFAH2	MYRIP	C10orf84
PAG1	NAGA	C10orf88
PALLD	NASP	C10orf93
PAPSS2	NAV3	C11orf30
PARP9	NCAPD2	C11orf31
PBX1	NCAPD3	C11orf35
PDCD4	NCAPG	C11orf45
PDCD6IP	NCAPG2	C11orf57
PDLIM5	NCAPH	C11orf58
PDZD11	NCL	C11orf61
PDZK1IP1	NEIL2	C11orf65
PI3	NELF	C11orf74
PIGR	NHP2L1	C11orf80
PKIB	NIF3L1	C12orf42
PLAC8	NINJ1	C12orf47
PLAUR	NIT2	C12orf5
PLS1	NMT1	C12orf57
PLS3	NOC2L	C12orf60
PLSCR4	NOL14	C12orf65
PLXNA2	NOL5A	C13orf1
PMP22	NOLA1	C14orf100
PNMA1	NOLC1	C14orf101
PNRC1	NOTCH1	C14orf102
POLD4	NRM	C14orf108
PPAP2A	NRTN	C14orf118
PPAPDC1B	NSMCE4A	C14orf119
PPAPDC2	NUDT15	C14orf138
PPARG	NUDT21	C14orf139
PPIC	NUP107	C14orf147
PPP1R15A	NUP155	C14orf153
PPP1R15B	NUP188	C14orf159
PPP2CB	NUP205	C14orf166
PPP2R5B	NUP210	C14orf172
PRKAR1A	NUP35	C14orf174
PRKCDBP	NUP43	C14orf179
PRMT2	NUP62	C14orf2
PRRC1	NUP85	C14orf28
PRRG1	NUP88	C14orf43
PSCD2	NUP93	C14orf82
PSEN1	NUSAP1	C14orf93
PTK6	NXT1	C15orf17
PTPRF	NY-SAR-48	C15orf24
PTPRR	ODC1	C15orf39
PVRL2	OIP5	C15orf57
PXN	OPRS1	C16orf13
PYCARD	ORC1L	C16orf45
QPRT	PA2G4	C16orf52
RAB18	PAAF1	C16orf57
RAB22A	PAICS	C16orf58
RAB25	PARP1	C16orf87
RAB27B	PARP2	C17orf28
RAB2A	PATL1	C17orf39
RAB30	PATZ1	C17orf51
RAB4B	PAXIP1	C17orf56
RABAC1	PCID2	C17orf59
RAG1AP1	PCNA	C17orf62
RAP1B,hCG_1757335	PDCD11	C17orf63
RAP1GAP	PDF,COG8	C17orf68
RARRES3	PDSS1	C17orf69
RBKS	PDZD2	C17orf71
RBM47	PDZD8	C17orf80
REG4	PES1	C18orf10
RFX5	PEX5	C18orf19
RGS2	PFAS	C18orf25
RHBDF1	PGAM5	C18orf37
RHOB	PHF10	C18orf45
RHOC	PHF16	C19orf28
RHOF	PHF19	C19orf29
RILP	PIAS2	C19orf40
RND3	PIGU	C19orf42
RNF128	PIGY	C19orf43
RNF141	PKMYT1	C19orf44
RNF170	PLEKHA2	C19orf46,ALKBH6
RNFT1	PLK1	C19orf50
RRAGA	PMAIP1	C19orf51
RRAS	POLA1	C19orf55
RSPRY1	POLA2	C19orf6
RSU1	POLD1	C19orf60
RTCD1	POLD2	C19orf61
S100A10	POLD3	C1GALT1C1
S100A11	POLE2	C1orf104
S100A13	POLE3	C1orf107
S100A14	POLR1B	C1orf115
S100A16	POLR1E	C1orf123
S100A2	POLR2D	C1orf124
S100A4	POLR2G	C1orf151
S100A6	POLR3K	C1orf159
SC4MOL	PPIF	C1orf213
SCP2	PPIH	C1orf216
SDCBP2	PPM1G	C1orf27
SEC22B	PPM1H	C1orf50
SEC23A	PPP1R14B	C1orf51,MRPS21
SEC23B	PPRC1	C1orf54
SEC24A	PRIM1	C1orf56
SEC24D	PRKRA	C1orf61
SEC31A	PRPF31	C1orf69
SELK	PRPF4	C1orf71
SELM	PRPS1	C1orf77
SELS	PRR3	C1orf79
SERINC1	PRTFDC1	C1orf85
SERP1	PSAT1	C1orf89
SGMS2	PSCDBP	C1orf96
SH2D3A	PSIP1	C1R
SH3BGRL	PSMG1	C20orf108
SH3GLB1	PSRC1	C20orf11
SH3KBP1	PTCH1	C20orf111
SHROOM3	PTMAP4	C20orf116
SKAP2	PTTG1	C20orf142
SLC17A5	PWP2	C20orf196
SLC22A18	PYCR1	C20orf29
SLC22A18AS	PYCR2	C20orf43
SLC25A20	PYCRL	C20orf54
SLC25A43	RAB15	C20orf59
SLC33A1	RAD1	C20orf77
SLC35A2	RAD51	C21orf33
SLC35C1	RAD51C	C21orf37
SLC35D2	RAD54B	C21orf66
SLC35F5	RAD54L	C21orf70
SLC41A2	RAE1	C21orf91
SLC44A4	RANBP1	C22orf29
SLC45A4	RANGAP1	C22orf30
SLC7A7	RANGRF	C22orf39
SLC9A3R1	RBM12	C22orf40
SLPI	RBMX	C22orf9
SNX3	RCC2	C2CD2L
SNX9	RCN1	C2orf18
SPG11	RCN2	C2orf24
SPG3A	REPIN1	C2orf29
SPINK4	RFC3	C2orf34
SPPL2A	RFC4	C2orf43
SPRED1	RFC5	C2orf49
SPSB2	RFWD3	C2orf56
SQRDL	RFXAP	C2orf60
SQSTM1	RGMB	C2orf63
SRI	RHOBTB3	C2orf64
SSH3	RMI1	C2orf67
STAM2	RNASEH2A	C2orf68
STAP2	RNF138	C2orf76
STBD1	RNF43	C3orf1
STX12	RNMTL1	C3orf31
STX19	RNPS1	C3orf33
STXBP2	RPA1	C3orf63
STYK1	RPA2	C4orf19
SULT1A1	RPL39L	C4orf28
SULT1A2	RPP30	C4orf29
SULT1C2	RPS19BP1	C4orf36
SYNJ2BP	RQCD1	C4orf41
TAX1BP3	RRM1	C5orf22
TCEAL8	RRM2	C5orf24
TCF7L2	RUVBL1	C5orf28
TCTA	SAAL1	C5orf33
TDRD7	SAC3D1	C5orf35
TFF1	SAE1	C5orf37
TFF3	SAMD1	C5orf39
TFG	SAP30	C5orf4
TGFA	SART3	C5orf41
TICAM2,TMED7	SCD	C6orf106
TJP2	SCLY	C6orf108
TJP3	SEMA4D	C6orf114
TM4SF4	SEPHS1	C6orf130
TMBIM1	SERBP1	C6orf151
TMC4	SET	C6orf153
TMCO3	SET,hCG_1644608	C6orf162
TMEM125	SF3A3	C6orf199
TMEM135	SFRS1	C6orf203
TMEM139	SFRS10	C6orf26,MSH5
TMEM173	SFRS2	C6orf35,LOC730074
TMEM30A	SFRS6	C6orf64
TMEM41B	SFRS7	C6orf70
TMEM45B	SHQ1	C7orf20
TMEM59	SIVA1	C7orf25
TNFRSF12A	SKP2	C7orf28B,C7orf28A
TNNC1	SLBP	C7orf29
TNRP	SLC12A2	C7orf30
TNS3	SLC19A1	C7orf38
TOB1	SLC1A4	C7orf42
TP53I3	SLC25A15	C7orf44
TP53INP1	SLC25A19	C7orf47
TP53INP2	SLC29A1	C7orf49
TPD52	SLC39A8	C7orf59
TPP1	SLC6A6	C8orf37
TPRG1L	SLC7A5	C8orf76
TRAM1	SMAD9	C8orf82
TRAPPC6B	SMOC2	C9orf100
TRIB1	SNHG9	C9orf102
TRIM15	SNRPB	C9orf117
TRIM31	SNRPD1	C9orf119
TRIM38	SORD	C9orf125
TRIM4	SOX4	C9orf126
TRIOBP	SPAG5	C9orf127
TRIP4	SPC24	C9orf156
TSG101	SPC25	C9orf19
TSPAN1	SPR	C9orf43
TSPAN3	SRPK1	C9orf5
TSPAN4	SSRP1	C9orf6
TST	STEAP3	C9orf78
TTC39A	STIL	C9orf85
TUBAL3	STRBP	C9orf93
UBL3	STX3	C9orf95
UGCG	STXBP6	C9orf96
ULBP2	SUB1	C9orf98
UNC13B	SUPT16H	CA5BL
UST	SUPT4H1	CAB39L
VAMP8	SUV39H1	CACNB2
VCL	SUV39H2	CACNB3
VILL	SYK	CACNG6
WBP1,ZNHIT4	SYNCRIP	CACYBP
WDR13	TACC3	CADPS2
WIPI1	TAF4B	CAMK2G
XBP1	TAF5	CAMKK1
XK	TATDN2	CAMKK2
XPNPEP1	TBC1D4	CAMLG
YIPF3	TBCD	CAMSAP1
YIPF5	TBRG4	CAMTA2
YPEL2	TCERG1	CAND1
YPEL5	TCF3	CANX
ZBTB7C	TCOF1	CAP2
ZFAND2A	TDGF1,TDGF3	CAPN10
ZFP36	TDP1	CAPRIN1
ZMIZ1	TEAD2	CARD10
ZNF274	TEAD4	CARD8
ZNF575	TELO2	CARS2
ZZEF1	TESC	CASC2
	TEX10	CASK
	TFAM	CASP2
	TFDP1	CASZ1
	TFRC	CATSPER3
	TH1L	CBFA2T2
	THEX1	CBL
	THOC6	CBLL1
	TIMELESS	CBX2
	TIMM44	CBY1
	TMCO7	CC2D1A
	TMEM109	CC2D2A
	TMEM194A	CCAR1
	TMEM209	CCBL1
	TMEM39B	CCDC100
	TMEM48	CCDC109A
	TMEM5	CCDC112
	TMEM80	CCDC117
	TMEM97	CCDC121
	TMPO	CCDC123
	TMTC4	CCDC125
	TNS4	CCDC126
	TOMM34	CCDC127
	TOMM40	CCDC131
	TOR3A	CCDC138
	TP53	CCDC142
	TPX2	CCDC15
	TREX2,UCHL5IP	CCDC152
	TRIP13	CCDC18
	TSC22D1	CCDC21
	TSEN15	CCDC22
	TSEN54	CCDC23
	TSN	CCDC25
	TSPAN5	CCDC28B
	TSR1	CCDC33
	TTL	CCDC43
	TTLL12	CCDC44
	TUBGCP4	CCDC45
	TXNDC12	CCDC49
	TYMS	CCDC52
	TYRO3	CCDC55
	UBAP2L	CCDC57
	UBE2CBP	CCDC6
	UBE2T	CCDC61,CCDC61
	UBQLN4	CCDC66
	UBR7	CCDC69
	UCK2	CCDC71
	UHRF1	CCDC72
	UMPS	CCDC78
	UNG	CCDC82
	UQCRFS1	CCDC9
	USP1	CCDC93
	USP13	CCDC94
	USP31	CCDC97
	USP7	CCHCR1
	VKORC1	CCM2
	VSNL1	CCNB3
	WDR57	CCND2
	WDR77	CCNH
	WEE1	CCNL2
	WHSC1	CCNT1
	XPO1	CCNT2
	XPOT	CCNY
	YDJC	CCRN4L
	ZAK	CCT4
	ZCCHC14	CCT5
	ZMYND19	CCT6B
	ZNF275	CD276
	ZNF367	CD40
	ZNF511	CD47
	ZNRF3	CD53
	ZWINT	CD58
		CD70
		CD99L2
		CDC14C,CDC14B
		CDC23
		CDC27
		CDC2L2
		CDC2L2,CDC2L1
		CDC2L5
		CDC2L6
		CDC34
		CDC37L1
		CDC42EP2
		CDC42SE2
		CDC5L
		CDH22
		CDH24
		CDH3
		CDK5
		CDK6
		CDK7
		CDK9
		CDKN2AIPNL
		CDR2
		CDS2
		CDYL
		CECR2
		CELSR1
		CELSR3,SLC26A6
		CENPC1
		CENPJ
		CENPO
		CENTA2
		CENTB5
		CENTD2
		CENTG3
		CEP135
		CEP152
		CEP164
		CEP350
		CEP63
		CEP68
		CEP70
		CEP97
		CES3
		CFDP1
		CFLAR
		CGGBP1
		CHCHD5
		CHCHD7
		CHD1
		CHD1L
		CHD2
		CHD6
		CHD8
		CHD9
		CHKA
		CHML
		CHMP1A
		CHMP4C
		CHMP6
		CHMP7
		CHPF
		CHRAC1
		CHRM3
		CHST12
		CHST3
		CHST7
		CHURC1
		CIAPIN1
		CIB2
		CIC
		CINP
		CIP29
		CIR
		CISD2
		CIZ1
		CLASP1
		CLASP2
		CLCC1
		CLCN2
		CLCN5
		CLDND1
		CLEC11A
		CLEC16A
		CLIP1
		CLK1
		CLK2
		CLK4
		CLN5
		CLPB
		CLRN3
		CLSTN3
		CLTA
		CLUAP1
		CLYBL
		CMAS
		CMPK1
		CMTM4
		CMTM7
		CNFN
		CNIH
		CNIH4
		CNKSR3
		CNNM2
		CNOT2
		CNOT3
		CNOT4
		CNOT6L
		CNOT8
		CNPY4
		CNTLN
		CNTROB
		COASY
		COBL
		COG7
		COL1A1
		COL9A2
		COMT
		COPA
		COPG2
		COPS5
		COPS6
		COPS7B
		COPS8
		COQ6
		COQ7
		COX10
		COX16
		COX17
		COX4I1
		COX4I2
		COX5A
		COX6A1
		COX6C
		COX7C
		CPA4
		CPD
		CPEB1
		CPEB2
		CPNE7
		CPS1
		CPSF1
		CPSF3L
		CPT1C
		CPXCR1
		CRAMP1L,HN1L
		CRAT
		CREB1
		CREBBP
		CREBZF
		CRELD1
		CREM
		CRIPAK
		CRIPT
		CRISPLD2
		CRKRS
		CRNKL1
		CROCCL1
		CROT
		CRTAP
		CRTC1
		CRTC2
		CRYBB2,CRYBB2P1
		CRYM
		CRYZL1
		CSAD
		CSDA
		CSDE1
		CSGALNACT2
		CSNK1A1
		CSNK1E
		CSNK1G1
		CSNK2A1
		CSNK2A2
		CSPP1
		CSRP2BP
		CST4
		CSTF1
		CSTF2T
		CSTF3
		CTA-126B4.3,dJ222E13.2
		CTDP1
		CTDSP2
		CTGLF1
		CTGLF6
		CTNNBIP1
		CTSB
		CTSF
		CTSK
		CTSO
		CTXN1
		CUGBP1
		CUL2
		CUL3
		CUL4A
		CUL7
		CWF19L2
		CXCL2
		CXorf24
		CXorf26
		CXorf39
		CXorf40B,CXorf40A
		CXorf57
		CXYorf10
		CYB561
		CYB561D1
		CYB5A
		CYB5R1
		CYB5R4
		CYBB
		CYCS
		CYFIP1
		CYFIP2
		CYHR1
		CYP1B1
		CYP20A1
		DAB2
		DAB2IP
		DACT3
		DAGLB
		DAP3
		DAPK3
		DARS2
		DAXX
		DBR1
		DBT
		DCBLD1
		DCLRE1C
		DCP1A
		DCP1B
		DCP2
		DCTN4
		DCTN5
		DCUN1D2
		DCUN1D3
		DDB1
		DDEF1
		DDHD1
		DDHD2
		DDOST
		DDT
		DDX1
		DDX17
		DDX19B,DDX19A
		DDX24
		DDX27
		DDX31
		DDX3X
		DDX42
		DDX47
		DDX5
		DDX50
		DDX52
		DDX59
		DDX6
		DEDD
		DEGS2
		DENND1A
		DENR
		DERL1
		DET1
		DGCR14
		DGKE
		DGKH
		DGKZ
		DGUOK
		DHCR7
		DHDDS
		DHFRL1
		DHRSX
		DHTKD1
		DHX16
		DHX30
		DHX32
		DHX36
		DHX38
		DHX40
		DHX8
		DIAPH1
		DIAPH2
		DIDO1
		DIMT1L
		DIO2
		DIRC2
		DIS3
		DIS3L2
		DISP1
		DISP2
		DKFZP434B061
		DKFZP434B2016,LOC643313
		DKFZp547E087
		DKFZp547G183
		DKFZp667G2110
		DLD
		DLEU2
		DLG1
		DLG3
		DLGAP4
		DLL3
		DLL4
		DLX2
		DLX4
		DMC1
		DMGDH
		DMTF1
		DMWD
		DNAH3
		DNAJA1
		DNAJA2
		DNAJA4
		DNAJB12
		DNAJB5
		DNAJB6
		DNAJC10
		DNAJC14
		DNAJC21
		DNAJC22
		DNAJC4
		DNAJC8
		DNAL1
		DNAL4
		DND1
		DNM2
		DNMBP
		DNTTIP1
		DOCK1
		DOCK4
		DOCK5
		DOCK6
		DOCK8
		DOCK9
		DOHH
		DOK1
		DOK3
		DOK5
		DOPEY2
		DPF1
		DPF2
		DPP9
		DPY19L4
		DR1
		DRG2
		DSC3
		DSP
		DSTN
		DTNBP1
		DTWD1
		DULLARD
		DUS2L
		DUS4L
		DUSP10
		DUSP22
		DXS542
		DYNC1LI1
		DYNC1LI2
		DYNC2LI1
		DYNLT1
		DYRK2
		DYRK4
		DYSFIP1
		E2F2
		E2F7
		E4F1
		EARS2
		ECD
		ECE1
		ECE2
		ECHDC2
		ECHS1
		ECM1
		EDA
		EDC3
		EDC4
		EDEM2
		EEF1A1
		EEF1AL3,EEF1A1
		EEPD1
		EFCAB2
		EFHC1
		EFTUD1
		EGFR
		EGLN1
		EGLN2
		EHF
		EHMT1
		EIF1
		EIF1AD
		EIF2AK1
		EIF2AK4
		EIF2B1
		EIF2B3
		EIF2B5
		EIF2C3
		EIF2S3
		EIF3B
		EIF3C
		EIF3J
		EIF3M
		EIF4A2
		EIF4E2
		EIF4ENIF1
		EIF4G2
		EIF5
		EIF5A
		EIF5B
		ELAC1
		ELAVL1
		ELF2
		ELFN1
		ELL
		ELL2
		ELL3
		ELMO2
		ELOVL5
		ELP3
		ELP4
		EMD
		EML3
		EML4
		EMP3
		EMR2
		ENAH
		ENDOD1
		ENO3
		ENOSF1
		ENSA
		ENTPD4
		ENTPD6
		ENY2
		EP300
		EP400NL
		EPB41L3
		EPB41L5
		EPB49
		EPC1
		EPHA1
		EPHB6
		EPM2A
		EPN2
		EPOR
		EPR1
		EPS15L1
		EPSTI1
		ERC1
		ERCC2
		ERCC6
		ERCC8
		ERGIC2
		ERICH1
		ERMP1
		ERN1
		ERN2
		ESD
		ESF1
		ESRRA
		ETAA1
		ETF1
		ETV3
		ETV5
		ETV6
		ETV7
		EVI1
		EVI5
		EWSR1
		EXOC2
		EXOC3
		EXOC4
		EXOC7
		EXOD1
		EXOSC10
		EXTL3
		EZH1
		F3
		FAAH2
		FADD
		FADS2
		FADS3
		FAF1
		FAM103A1
		FAM104B
		FAM105A
		FAM108A2,FAM108A1
		FAM108B1
		FAM111A
		FAM115A
		FAM115B,FAM115A
		FAM117A
		FAM118A
		FAM120AOS
		FAM120B
		FAM122B
		FAM126A
		FAM128A,FAM128B
		FAM129A
		FAM130A1
		FAM132A
		FAM134A
		FAM134C
		FAM149B1
		FAM14B
		FAM152A
		FAM160A1
		FAM162A
		FAM164C
		FAM165B
		FAM168A
		FAM172A
		FAM173A
		FAM174B
		FAM175B
		FAM176B
		FAM178A
		FAM18B2,CDRT4
		FAM24B
		FAM27E3
		FAM32A
		FAM38A
		FAM40A
		FAM40B
		FAM44A
		FAM45A,FAM45B
		FAM46C
		FAM48A
		FAM50B
		FAM55A
		FAM62B
		FAM63A
		FAM73B
		FAM76B
		FAM81A
		FAM83B
		FAM83F
		FAM83G
		FAM84A
		FANCB
		FANCD2
		FAS
		FASTK
		FASTKD5
		FBRS
		FBXL11
		FBXL17
		FBXL18
		FBXL20
		FBXL4
		FBXO18
		FBXO22
		FBXO28
		FBXO3
		FBXO30
		FBXO31
		FBXO32
		FBXO33
		FBXO36
		FBXO38
		FBXO42
		FBXO45
		FBXO46
		FBXO7
		FBXO9
		FBXW11
		FBXW12
		FBXW2
		FBXW7
		FCF1
		FCHO1
		FCHO2
		FECH
		FEM1A
		FEM1B
		FGD6
		FGF19
		FGFR1
		FGFR2
		FGFR3
		FHDC1
		FIP1L1
		FKBP11
		FKBP3
		FKBPL
		FKRP
		FKSG2
		FKSG49
		FLII
		FLJ10038
		FLJ10357
		FLJ10769
		FLJ11236
		FLJ12151
		FLJ12355
		FLJ20309
		FLJ20433
		FLJ20444
		FLJ20489
		FLJ20674
		FLJ21865
		FLJ22222
		FLJ22374
		FLJ22639
		FLJ25006
		FLJ27365
		FLJ30430
		FLJ31306
		FLJ31715
		FLJ31958
		FLJ32065
		FLJ33630
		FLJ35220
		FLJ35390
		FLJ35767
		FLJ37035
		FLJ37644,LOC727973
		FLJ39632
		FLJ40125
		FLJ40142
		FLJ41484
		FLJ42562
		FLJ42627
		FLJ42709
		FLJ43663
		FLJ45244
		FLJ45803
		FLNC
		FLVCR2
		FLYWCH1
		FLYWCH2
		FMN1
		FMNL2
		FNBP4
		FNDC3A
		FNDC3B
		FNIP1
		FNTA
		FNTB
		FOXA1
		FOXC1
		FOXK1
		FOXK2
		FOXN3
		FOXO4
		FOXP1
		FOXP2
		FPGS
		FRAS1
		FRG1
		FRS2
		FSD1L
		FSTL3
		FURIN
		FUS
		FUT10
		FUT11
		FUT8
		FXC1
		FXR1
		FXR2
		FYTTD1
		FZD4
		FZR1
		G3BP1
		GAB1
		GABPB1
		GABRA3
		GALE
		GALK2
		GALNT10
		GALNT12
		GALNT2
		GAMT
		GANC
		GART
		GAS2L1
		GAS8
		GATA2
		GATAD1
		GATAD2A
		GATAD2B
		GCC1
		GDAP2
		GDE1
		GDF11
		GDI2
		GDPD1
		GDPD5
		GEMIN8
		GFM1
		GFM2
		GFOD1
		GGA1
		GGA2
		GGA3
		GGCX
		GGTLC1
		GHITM
		GIGYF2
		GIN1
		GK5
		GLB1L
		GLCCI1
		GLE1
		GLG1
		GLI4,ZFP41
		GLRX2
		GLRX3
		GLT8D1
		GLT8D4
		GLTP
		GLTSCR1
		GM2A
		GMCL1
		GMEB1
		GMPR
		GNA12
		GNAL
		GNAS
		GNB1L
		GNB2L1
		GNB5
		GNG10
		GNL1
		GNL1,LOC285831
		GNL2
		GNL3L
		GNPDA2
		GOLGA4
		GOLGA7
		GOLGA9P
		GOLPH3
		GON4L
		GOPC
		GORASP2
		GOSR1
		GOSR2
		GPATCH1
		GPATCH2
		GPATCH3
		GPBP1
		GPBP1L1
		GPER
		GPKOW
		GPN1
		GPNMB
		GPR107
		GPR125
		GPR137
		GPR137C
		GPR153
		GPR160
		GPR161
		GPR175
		GPR177
		GPR35
		GPRIN3
		GPS2
		GRAMD4
		GRB2
		GRHL1
		GRHL2
		GRIN2C
		GRIN2D
		GRIPAP1
		GRK5
		GRK6
		GRLF1
		GRSF1
		GSPT1
		GSS
		GSTCD
		GSTT1
		GTDC1
		GTF2E2
		GTF2F1
		GTF2H1
		GTF2H2
		GTF2H2B
		GTF2IRD1
		GTF2IRD2
		GTF3C1
		GTF3C2
		GTF3C3
		GTF3C4
		GTF3C5
		GTPBP5
		GULP1
		GZF1
		H2AFJ
		H2AFY
		H6PD
		HABP4
		HACL1
		HADH
		HAPLN3
		HARBI1
		HAX1
		HBB
		HBE1
		HBXIP
		HCCA2
		HCFC1
		HCFC2
		hCG_1776259
		hCG_1985469
		HCG18
		HCST
		HDAC2
		HDAC7
		HDGF2
		HDLBP
		HEATR1
		HEATR6
		HECTD1
		HEL308
		HELLS
		HERC3
		HEXB
		HEXIM2
		HFE
		HGSNAT
		HIAT1
		HIBADH
		HIBCH
		HIF1AN
		HIP1R
		HIPK1
		HIRIP3
		HISPPD2A
		HIST1H1C
		HIST1H2AM
		HIST1H2BG
		HIST1H2BM
		HIST2H2AA3
		HIVEP1
		HIVEP2
		HIVEP3
		HKR1
		HLA-A
		HLA-DMB
		HLA-F
		HLA-G
		HLA-J
		HM13
		HMG20A
		HMGA2
		HMGN4
		HMOX2
		HNF1A
		HNF1B
		HNMT
		HNRNPA1,LOC728844
		HNRNPA3
		HNRNPC
		HNRNPH1
		HNRNPK
		HNRNPL
		HNRPLL
		HOMEZ
		HOXA6
		HOXB13
		HOXB5
		HOXB8
		HOXB9
		HPN
		HPS1
		HPS4
		HPS5
		HRSP12
		HS2ST1
		HS3ST3B1
		HSBP1
		HSCB
		HSD17B1
		HSD17B11
		HSDL2
		HSF1,LOC642255
		HSP90AA1
		HSP90B1
		HSPA2
		HSPA8
		HSPBAP1
		HSPH1
		HTATSF1
		HUS1
		HYAL2
		HYI
		HYLS1
		IAH1
		ICA1L
		ICAM1
		IDE
		IER3IP1
		IER5
		IFI16
		IFIH1
		IFNAR2
		IFT122
		IFT140
		IFT52
		IFT57
		IFT88
		IGF1R
		IGF2BP2
		IGHG1
		IGHMBP2
		IHPK1
		IK
		IKBKAP
		IKBKB
		IKBKE
		IKBKG
		IKIP
		IKZF4
		IL13RA1
		IL17RD
		IL1F7
		IL1RAP
		IL20RA
		IL6ST
		IL8
		ILVBL
		IMMT
		IMPACT
		IMPAD1
		INADL
		INCENP
		INF2
		ING1
		ING2
		ING3
		ING5
		INOC1
		INPP4A
		INPP5E
		INPP5F
		INSL3,JAK3
		INSR
		INTS4
		INTS6
		INTS7
		INTU
		INVS
		IPMK
		IPO13
		IPO8
		IPO9
		IPP
		IPPK
		IQCB1
		IQCE
		IQCG
		IQCK
		IQSEC1
		IQWD1
		IRAK4
		IREB2
		IRF2
		IRF5
		IRF8
		ISY1
		ISYNA1
		ITFG1
		ITFG2
		ITGA11
		ITGB1BP1
		ITGB5
		ITGB8
		ITPKB
		IVNS1ABP
		IWS1
		JAK1
		JAK2
		JARID1A
		JARID1C
		JARID2
		JMJD1C
		JMJD2B
		JMJD2C
		JMJD6
		JMJD7,LOC100137047-PLA2G4B
		JMY
		JRK
		KALRN
		KANK1
		KAT5
		KATNAL1
		KAZALD1
		KBTBD11
		KBTBD3
		KBTBD4
		KCMF1
		KCNC4
		KCNJ14
		KCNMB4
		KCTD2
		KCTD9
		KDELR2
		KDSR
		KHDRBS1
		KIAA0040
		KIAA0090
		KIAA0141
		KIAA0146
		KIAA0194
		KIAA0232
		KIAA0240
		KIAA0241
		KIAA0317
		KIAA0323
		KIAA0329
		KIAA0355
		KIAA0368
		KIAA0409
		KIAA0415
		KIAA0427
		KIAA0430
		KIAA0460
		KIAA0467
		KIAA0492
		KIAA0495
		KIAA0562
		KIAA0586
		KIAA0649
		KIAA0746
		KIAA0831
		KIAA0841
		KIAA0888
		KIAA0892
		KIAA0894
		KIAA0907
		KIAA0999
		KIAA1107
		KIAA1147
		KIAA1211
		KIAA1219
		KIAA1244
		KIAA1257
		KIAA1267
		KIAA1303
		KIAA1324L
		KIAA1333
		KIAA1432
		KIAA1467
		KIAA1524
		KIAA1542
		KIAA1543
		KIAA1549
		KIAA1627
		KIAA1632
		KIAA1704
		KIAA1715
		KIAA1737
		KIAA1772
		KIAA1787
		KIAA1826
		KIAA1919
		KIAA2013
		KIF1B
		KIF3B
		KIN
		KLC2
		KLF11
		KLHDC9
		KLHL12
		KLHL18
		KLHL20
		KLHL22
		KLHL24
		KLHL29
		KLHL36
		KLHL7
		KLK12
		KLK7
		KPNA1
		KPNA6
		KREMEN1
		KRIT1
		KRR1
		KRTAP4-8
		KRTCAP2
		KSR2
		KTI12
		LACE1
		LAMA3
		LAMB2L
		LANCL2
		LAP3
		LAPTM4B
		LARP4
		LARP5
		LARS
		LCA5
		LCMT2
		LCN12
		LDHA
		LDOC1L
		LEMD2
		LEMD3
		LENG1
		LEPR
		LETM1
		LIG3
		LIMCH1
		LIMD1
		LIMK1
		LIMK2
		LIMS1
		LIN54
		LIN7C
		LINS1
		LIPT1
		LIX1L
		LMAN1
		LMBR1L
		LMF1
		LMF2
		LMO4
		LNPEP
		LOC100049716
		LOC100125871
		LOC100128260,LOC100132169
		LOC100128361
		LOC100128414,RAD54B
		LOC100128443,MAST4
		LOC100128737
		LOC100128936,RPL10A
		LOC100129195
		LOC100129361
		LOC100129405,MSTO1
		LOC100129461
		LOC100129673
		LOC100129762,PRUNE2
		LOC100129837
		LOC100129932
		LOC100129951
		LOC100129965,PRDM11
		LOC100130089,FBXL17
		LOC100130264
		LOC100130428
		LOC100130436,SMCR8
		LOC100130536
		LOC100130624
		LOC100130685,ITPK1
		LOC100130872
		LOC100130885
		LOC100131062,PTP4A3
		LOC100131096
		LOC100131112
		LOC100131141
		LOC100131349,NT5C
		LOC100131354
		LOC100131402
		LOC100131455,FLJ42351
		LOC100131861,SAMM50
		LOC100131998
		LOC100132235,PNRC2
		LOC100132279,WTAP
		LOC100132288,LOC389833
		LOC100132302
		LOC100132357,LOC100134805
		LOC100132418
		LOC100132678
		LOC100132815
		LOC100132910,GALNT2
		LOC100132948,FAM27A
		LOC100132969,TMEM185A
		LOC100133109
		LOC100133215
		LOC100133315
		LOC100133502,JAM3
		LOC100133516,CSF2RA
		LOC100133585,RABEP2
		LOC100133660
		LOC100133916,MED18
		LOC100133999,FAM176B
		LOC100134018
		LOC100134287
		LOC100135777
		LOC100144415
		LOC120376
		LOC123688
		LOC126661
		LOC137886
		LOC144571
		LOC148189
		LOC148413
		LOC148987
		LOC150166
		LOC152719
		LOC153364
		LOC153546
		LOC153684
		LOC161527,PML
		LOC162073
		LOC171220
		LOC202051
		LOC220594
		LOC222070
		LOC253039
		LOC253264
		LOC254128
		LOC257152
		LOC283140
		LOC283267
		LOC283551
		LOC283567
		LOC283788
		LOC283904
		LOC283914
		LOC284242
		LOC284356
		LOC284561
		LOC285014
		LOC285550
		LOC286109
		LOC286167
		LOC286208
		LOC286260
		LOC286272
		LOC338651
		LOC338653
		LOC339123
		LOC339260
		LOC340947
		LOC344595
		LOC387723
		LOC388789
		LOC388795
		LOC389834
		LOC390612
		LOC399900
		LOC400027
		LOC400590
		LOC400657
		LOC400960
		LOC440348
		LOC440434
		LOC440498
		LOC440552,ATP6
		LOC440552,COX3
		LOC440836
		LOC440957
		LOC440983
		LOC440993
		LOC442175
		LOC51057
		LOC554203
		LOC56757
		LOC595101
		LOC606495
		LOC643167,RBM39
		LOC643641
		LOC643783
		LOC645212
		LOC645676
		LOC645851
		LOC647131
		LOC647190
		LOC650794
		LOC652526,PDE4DIP
		LOC652968,TBC1D10A
		LOC652993
		LOC653786
		LOC727773,ING5
		LOC727820
		LOC728153
		LOC728723
		LOC728730
		LOC729234
		LOC729345
		LOC729678
		LOC729806
		LOC730092
		LOC730102
		LOC730139
		LOC730202
		LOC730323
		LOC730631
		LOC730961
		LOC751071
		LOC81691
		LOC90110
		LOC90826
		LOC90834
		LOC96610
		LOH12CR2
		LONP2
		LPAR2
		LPCAT1
		LPIN1
		LPIN2
		LPXN
		LQK1
		LRCH3
		LRCH4
		LRFN3
		LRFN4
		LRIG2
		LRP11
		LRP12
		LRP5
		LRPPRC
		LRRC14
		LRRC16A
		LRRC23
		LRRC27
		LRRC28
		LRRC37A2
		LRRC37B
		LRRC42
		LRRC46
		LRRC51
		LRRC61
		LRRC66
		LRRC8B
		LRRC8E
		LRRFIP1
		LRRFIP2
		LRRIQ3
		LRRK1
		LSM1
		LSM11
		LSMD1
		LSS
		LTBP3
		LTBR
		LUC7L2
		LY9
		LYK5
		LYPD6
		LYRM2
		LYRM7
		LYSMD1
		LYSMD4
		LYST
		LZIC
		LZTFL1
		LZTR1
		LZTS2
		MACF1
		MAD1L1
		MAD2L1BP
		MADD
		MAGEA1
		MAGEA12
		MAGEA5
		MAGI1
		MAK10
		MALAT1
		MALT1
		MAMLD1
		MAN1A1
		MAN1B1
		MAN2A1
[truncated: 1,938 more rows]
